# Supplementary material for: Knowledge, attitude and practice among pharmacy students and faculty members towards artificial intelligence in pharmacy practice: A multinational cross-sectional study
Source: PLoS One. 2024 Mar 1;19(3):e0296884. doi: 10.1371/journal.pone.0296884 (PMC10906880; doi:10.1371/journal.pone.0296884)
Supplement: S1 Data — (XLSX) [file pone.0296884.s001.xlsx]

## Sheet: Dataset Survey - AI in Pharmacy
D_Country	D_Path	D_Gender	D_Age	D_Citizenship	D_Marital_Status	D_Income	D_School	D_University	D_Major	D_Year	D_GPA	D_Work_New	D_WorkPlace	D_Techsavvy	DA_Dgree	DA_Experience	DA_Work	K1_Basic_Principles	K2_Nomenclature_Algorithms	K2_Nomenclature_MachineLearning	K2_Nomenclature_NeuralNetworks	K2_Nomenclature_DeepLearning	K2_Nomenclature_BigData	K2_Nomenclature_CollaborativeSystems	K2_Nomenclature_IoT	K2_Nomenclature_Robotics	K3_Advantage	K4_Disadvantage	K5_Application	K6_COVID19	A1_Opinion_improvePP	A1_Opinion_improveGPh	A1_Opinion_replaceNonspecialized	A1_Opinion_replacePhysicians	A1_Opinion_reduceGPh	A1_Opinion_increasePh	A1_Opinion_neverExpendable	A1_Opinion_notwideuse	A1_Opinion_wideuse	A1_Opinion_lessPosition	A2_Specialties_Statistics	A2_Specialties_Pharmacoeconomics	A2_Specialties_Pathophysiology	A2_Specialties_Pharmacology	A2_Specialties_Pharmacokinetics	A2_Specialties_Pharmacogenomics	A2_Specialties_Biotechnology	A2_Specialties_Marketing	A2_Specialties_Industrial
Jordan	Student	Female	21	Local	Single	Middle	Public	Govermental	PharmD	4	Good	Not Working		Neutral				Neutral	No	No	No	No	No	No	Yes	No	Agree	Agree	Agree	Neutral	Disagree	Neutral	Agree	Disagree	Agree	Disagree	Selected	Selected	Selected	Selected	Selected	Selected	Selected	Selected	Selected	Selected	Selected	Selected	Selected
Jordan	Student	Female	22	Local	Single	Upper	Private	Govermental	PharmD	5	Excellent	Not Working		Neutral				Neutral	Not Sure	Yes	Not Sure	No	No	No	Yes	Not Sure	Agree	Strongly Agree	Neutral	Disagree	Neutral	Agree	Agree	Disagree	Agree	Disagree	Selected	Selected	Not Selected	Selected	Selected	Selected	Not Selected	Not Selected	Selected	Selected	Selected	Not Selected	Selected
Jordan	Student	Female	21	Local	Single	Upper	Private	Govermental	PharmD	5	Good	Not Working		Strongly Agree				Agree	No	Yes	No	Yes	Yes	No	Yes	No	Strongly Agree	Strongly Agree	Strongly Disagree	Strongly Disagree	Strongly Disagree	Strongly Agree	Strongly Agree	Neutral	Agree	Strongly Disagree	Not Selected	Not Selected	Not Selected	Selected	Not Selected	Not Selected	Selected	Selected	Not Selected	Not Selected	Selected	Not Selected	Selected
Jordan	Student	Male	22	Local	Single	Middle	Public	Govermental	PharmD	5	Good	Not Working		Agree				Strongly Agree	Yes	Not Sure	Yes	Not Sure	Yes	Yes	Not Sure	Yes	Agree	Strongly Agree	Disagree	Agree	Agree	Strongly Agree	Disagree	Disagree	Agree	Strongly Disagree	Selected	Not Selected	Selected	Not Selected	Not Selected	Selected	Selected	Not Selected	Selected	Not Selected	Not Selected	Selected	Selected
Jordan	Student	Female	22	Local	Single	Upper	Public	Govermental	PharmD	5	Excellent	Not Working		Strongly Disagree				Strongly Agree	No	Yes	No	Yes	No	Yes	No	Yes	Strongly Agree	Strongly Agree	Strongly Agree	Strongly Agree	Strongly Agree	Strongly Agree	Strongly Agree	Strongly Agree	Strongly Agree	Strongly Agree	Selected	Selected	Selected	Selected	Not Selected	Not Selected	Not Selected	Not Selected	Not Selected	Not Selected	Not Selected	Not Selected	Not Selected
Jordan	Student	Female	22	Local	Single	Upper	Public	Govermental	PharmD	5	Very good	Not Working		Agree				Neutral	Yes	Yes	Not Sure	No	No	Not Sure	Yes	Yes	Agree	Agree	Neutral	Neutral	Agree	Agree	Agree	Disagree	Agree	Agree	Selected	Selected	Selected	Selected	Selected	Selected	Selected	Selected	Selected	Selected	Selected	Not Selected	Not Selected
Jordan	Student	Female	21	Local	Single	Upper	Public	Govermental	PharmD	4	Excellent	Not Working		Agree				Neutral	Yes	Yes	No	Yes	No	Not Sure	Yes	Yes	Strongly Agree	Strongly Agree	Neutral	Neutral	Neutral	Neutral	Disagree	Disagree	Strongly Agree	Neutral	Selected	Selected	Not Selected	Selected	Not Selected	Not Selected	Not Selected	Not Selected	Not Selected	Selected	Selected	Not Selected	Selected
Jordan	Student	Female	20	Local	Single	Middle	Public	Govermental	PharmD	3	Very good	Not Working		Agree				Strongly Disagree	Yes	Not Sure	No	No	Yes	No	Yes	Yes	Strongly Agree	Agree	Strongly Disagree	Disagree	Disagree	Agree	Agree	Strongly Agree	Agree	Strongly Agree	Not Selected	Not Selected	Not Selected	Not Selected	Not Selected	Not Selected	Selected	Not Selected	Not Selected	Not Selected	Not Selected	Not Selected	Not Selected
Jordan	Student	Female	20	Local	Single	Upper	Public	Govermental	PharmD	3	Excellent	Not Working		Agree				Strongly Disagree	Yes	No	No	No	No	No	No	Yes	Strongly Agree	Strongly Agree	Disagree	Disagree	Disagree	Disagree	Strongly Agree	Neutral	Neutral	Neutral	Selected	Not Selected	Not Selected	Not Selected	Not Selected	Not Selected	Selected	Not Selected	Not Selected	Not Selected	Not Selected	Not Selected	Not Selected
Jordan	Student	Female	21	Local	Single	Middle	Public	Govermental	PharmD	3	Very good	Not Working		Agree				Neutral	Yes	Yes	Yes	Not Sure	No	No	Yes	Yes	Agree	Agree	Disagree	Disagree	Agree	Neutral	Strongly Agree	Strongly Agree	Neutral	Disagree	Not Selected	Selected	Not Selected	Not Selected	Not Selected	Not Selected	Selected	Not Selected	Selected	Not Selected	Not Selected	Selected	Not Selected
Jordan	Student	Male	20	Local	Single	Low	Public	Govermental	PharmD	3	Excellent	Not Working		Neutral				Disagree	Not Sure	No	No	No	No	No	Yes	Yes	Neutral	Agree	Neutral	Neutral	Neutral	Agree	Agree	Neutral	Agree	Neutral	Selected	Not Selected	Not Selected	Selected	Not Selected	Not Selected	Selected	Selected	Not Selected	Not Selected	Not Selected	Not Selected	Selected
Jordan	Student	Male	24	Local	Single	Low	Private	Govermental	PharmD	6	Excellent	Not Working		Agree				Neutral	Yes	Yes	Yes	Yes	Not Sure	Not Sure	Not Sure	Yes	Agree	Agree	Neutral	Neutral	Neutral	Agree	Neutral	Disagree	Agree	Disagree	Selected	Not Selected	Not Selected	Selected	Selected	Selected	Not Selected	Selected	Not Selected	Not Selected	Not Selected	Not Selected	Selected
Jordan	Student	Female	20	Local	Single	Upper	Private	Govermental	PharmD	3	Fair	Not Working		Neutral				Neutral	Yes	Yes	Not Sure	Yes	Yes	Yes	Yes	Yes	Neutral	Neutral	Neutral	Neutral	Neutral	Neutral	Agree	Disagree	Neutral	Neutral	Selected	Selected	Not Selected	Not Selected	Selected	Selected	Not Selected	Selected	Not Selected	Not Selected	Not Selected	Not Selected	Selected
Jordan	Student	Female	20	Local	Single	Upper	Private	Govermental	PharmD	3	Excellent	Not Working		Neutral				Neutral	Yes	Yes	Not Sure	Yes	Not Sure	Yes	Yes	Yes	Disagree	Disagree	Disagree	Disagree	Disagree	Disagree	Disagree	Disagree	Disagree	Disagree	Selected	Not Selected	Not Selected	Selected	Not Selected	Not Selected	Not Selected	Selected	Not Selected	Selected	Not Selected	Not Selected	Selected
Jordan	Student	Male	23	Local	Single	Upper	Private	Govermental	PharmD	6	Good	Not Working		Neutral				Disagree	Yes	No	No	No	No	No	No	Yes	Neutral	Agree	Neutral	Agree	Disagree	Disagree	Neutral	Agree	Neutral	Disagree	Selected	Not Selected	Not Selected	Selected	Not Selected	Selected	Not Selected	Not Selected	Not Selected	Selected	Not Selected	Not Selected	Selected
Jordan	Student	Male	21	Local	Single	Middle	Public	Govermental	PharmD	4	Very good	Employment		Agree				Neutral	Yes	Yes	Not Sure	No	Yes	No	Yes	No	Disagree	Agree	Agree	Agree	Neutral	Neutral	Neutral	Agree	Agree	Strongly Disagree	Selected	Selected	Not Selected	Selected	Not Selected	Not Selected	Selected	Selected	Selected	Not Selected	Not Selected	Not Selected	Selected
Jordan	Student	Female	22	Local	Single	Upper	Private	Govermental	PharmD	5	Very good	Not Working		Neutral				Neutral	No	No	No	No	No	No	No	No	Agree	Agree	Agree	Agree	Agree	Agree	Agree	Agree	Agree	Agree	Selected	Selected	Selected	Selected	Selected	Selected	Selected	Selected	Selected	Selected	Selected	Selected	Selected
Jordan	Student	Female	22	International	Single	Upper	Private	Govermental	PharmD	5	Very good	Not Working		Neutral				Neutral	Yes	Yes	No	No	No	No	No	Yes	Strongly Agree	Strongly Agree	Strongly Agree	Agree	Agree	Agree	Neutral	Agree	Agree	Agree	Selected	Not Selected	Not Selected	Selected	Not Selected	Not Selected	Not Selected	Selected	Selected	Not Selected	Selected	Not Selected	Selected
Jordan	Student	Male	23	Local	Single	Upper	Private	Govermental	PharmD	4	Very good	Employment	Others	Neutral				Neutral	No	Yes	No	Yes	Yes	Not Sure	Not Sure	No	Disagree	Disagree	Strongly Disagree	Strongly Disagree	Strongly Disagree	Strongly Disagree	Strongly Disagree	Strongly Agree	Strongly Disagree	Strongly Agree	Selected	Selected	Not Selected	Not Selected	Not Selected	Selected	Not Selected	Selected	Selected	Not Selected	Not Selected	Selected	Selected
Jordan	Student	Female	21	Local	Single	Upper	Private	Govermental	PharmD	4	Very good	Not Working		Agree				Neutral	Yes	Not Sure	Not Sure	Not Sure	Not Sure	No	Yes	Yes	Agree	Neutral	Neutral	Neutral	Agree	Strongly Agree	Strongly Agree	Neutral	Strongly Agree	Disagree	Selected	Not Selected	Not Selected	Not Selected	Not Selected	Selected	Not Selected	Selected	Not Selected	Not Selected	Not Selected	Not Selected	Selected
Jordan	Student	Female	22	Local	Single	Upper	Private	Govermental	PharmD	5	Excellent	Not Working		Agree				Disagree	Yes	Yes	No	No	No	No	Yes	Yes	Strongly Agree	Strongly Agree	Agree	Disagree	Agree	Neutral	Disagree	Disagree	Neutral	Neutral	Selected	Not Selected	Not Selected	Selected	Selected	Not Selected	Not Selected	Selected	Selected	Not Selected	Selected	Selected	Selected
Jordan	Student	Female	21	Local	Single	Low	Public	Govermental	PharmD	3	Very good	Not Working		Neutral				Disagree	Yes	Yes	Yes	No	No	No	Yes	Yes	Strongly Agree	Strongly Agree	Disagree	Disagree	Disagree	Agree	Agree	Disagree	Agree	Neutral	Selected	Selected	Not Selected	Not Selected	Not Selected	Selected	Not Selected	Selected	Selected	Not Selected	Not Selected	Selected	Selected
Jordan	Student	Female	22	Local	Single	Middle	Public	Govermental	PharmD	5	Very good	Not Working		Strongly Disagree				Strongly Disagree	No	No	No	No	No	No	Yes	No	Strongly Agree	Strongly Agree	Neutral	Neutral	Agree	Disagree	Agree	Neutral	Neutral	Neutral	Selected	Selected	Not Selected	Not Selected	Not Selected	Not Selected	Selected	Selected	Selected	Not Selected	Not Selected	Selected	Not Selected
Jordan	Student	Female	20	Local	Single	Upper	Public	Govermental	PharmD	1	Good	Not Working		Strongly Agree				Agree	Yes	Yes	Yes	Yes	Yes	Yes	Yes	Yes	Agree	Agree	Disagree	Disagree	Agree	Agree	Agree	Neutral	Neutral	Neutral	Not Selected	Selected	Not Selected	Selected	Not Selected	Not Selected	Not Selected	Not Selected	Selected	Not Selected	Not Selected	Selected	Selected
Jordan	Student	Male	19	Local	Single	Middle	Private	Govermental	PharmD	2	Very good	Not Working		Neutral				Disagree	Not Sure	Not Sure	No	No	Not Sure	Not Sure	Yes	No	Neutral	Neutral	Disagree	Disagree	Disagree	Agree	Agree	Neutral	Neutral	Disagree	Selected	Not Selected	Not Selected	Not Selected	Not Selected	Selected	Not Selected	Not Selected	Not Selected	Not Selected	Not Selected	Selected	Selected
Jordan	Student	Male	20	Local	Single	Middle	Private	Govermental	PharmD	3	Very good	Not Working		Agree				Disagree	Yes	Not Sure	No	Not Sure	No	No	Yes	Yes	Strongly Agree	Strongly Agree	Strongly Disagree	Strongly Disagree	Agree	Disagree	Neutral	Disagree	Strongly Agree	Neutral	Selected	Selected	Not Selected	Selected	Selected	Selected	Selected	Selected	Not Selected	Selected	Not Selected	Not Selected	Selected
Jordan	Student	Female	21	Local	Single	Upper	Public	Govermental	PharmD	4	Excellent	Not Working		Agree				Neutral	Yes	Yes	No	No	Not Sure	No	Yes	Yes	Disagree	Agree	Disagree	Disagree	Agree	Neutral	Strongly Agree	Neutral	Neutral	Disagree	Selected	Selected	Not Selected	Not Selected	Not Selected	Not Selected	Not Selected	Selected	Selected	Not Selected	Not Selected	Selected	Selected
Jordan	Student	Female	20	Local	Single	Low	Private	Govermental	PharmD	4	Very good	Not Working		Disagree				Strongly Disagree	Yes	No	No	No	No	No	Yes	Yes	Strongly Agree	Agree	Agree	Neutral	Neutral	Agree	Disagree	Neutral	Neutral	Neutral	Not Selected	Selected	Not Selected	Not Selected	Selected	Not Selected	Not Selected	Not Selected	Selected	Not Selected	Not Selected	Selected	Not Selected
Jordan	Student	Female	21	Local	Single	Middle	Public	Govermental	PharmD	4	Very good	Not Working		Disagree				Strongly Disagree	Yes	No	No	No	No	No	Yes	Yes	Strongly Agree	Agree	Agree	Neutral	Neutral	Agree	Disagree	Neutral	Neutral	Neutral	Not Selected	Selected	Not Selected	Not Selected	Selected	Not Selected	Selected	Not Selected	Selected	Not Selected	Not Selected	Selected	Not Selected
Jordan	Student	Female	22	Local	Single	Middle	Public	Govermental	PharmD	4	Very good	Not Working		Agree				Neutral	Yes	Yes	Not Sure	Not Sure	Not Sure	Not Sure	Yes	Yes	Agree	Agree	Disagree	Disagree	Neutral	Neutral	Agree	Disagree	Agree	Disagree	Selected	Selected	Not Selected	Not Selected	Selected	Not Selected	Not Selected	Selected	Selected	Not Selected	Not Selected	Selected	Selected
Jordan	Student	Female	21	Local	Single	Middle	Public	Govermental	PharmD	4	Good	Not Working		Neutral				Disagree	Not Sure	No	No	Not Sure	Not Sure	No	Not Sure	Yes	Disagree	Neutral	Disagree	Disagree	Disagree	Disagree	Agree	Agree	Disagree	Disagree	Selected	Selected	Not Selected	Not Selected	Not Selected	Not Selected	Not Selected	Not Selected	Not Selected	Not Selected	Not Selected	Not Selected	Selected
Jordan	Student	Female	20	Local	Single	Low	Public	Govermental	PharmD	4	Very good	Not Working		Neutral				Disagree	Yes	Not Sure	Not Sure	Not Sure	Not Sure	Not Sure	Not Sure	Yes	Agree	Agree	Disagree	Disagree	Agree	Agree	Neutral	Neutral	Neutral	Disagree	Selected	Not Selected	Not Selected	Selected	Not Selected	Not Selected	Selected	Not Selected	Selected	Not Selected	Not Selected	Not Selected	Not Selected
Jordan	Student	Female	21	Local	Single	Middle	Private	Govermental	PharmD	4	Very good	Not Working		Neutral				Neutral	Yes	No	Yes	Yes	Yes	No	No	No	Neutral	Agree	Agree	Strongly Agree	Strongly Agree	Neutral	Neutral	Disagree	Neutral	Agree	Not Selected	Not Selected	Not Selected	Not Selected	Not Selected	Not Selected	Selected	Not Selected	Not Selected	Not Selected	Not Selected	Not Selected	Not Selected
Jordan	Student	Female	20	Local	Single	Upper	Private	Govermental	PharmD	3	Very good	Not Working		Neutral				Disagree	Yes	Yes	Yes	Yes	Yes	Not Sure	Yes	Not Sure	Strongly Agree	Agree	Strongly Agree	Strongly Agree	Strongly Agree	Neutral	Strongly Agree	Strongly Agree	Strongly Agree	Disagree	Not Selected	Not Selected	Not Selected	Selected	Selected	Selected	Not Selected	Selected	Not Selected	Not Selected	Selected	Selected	Selected
Jordan	Student	Female	20	Local	Single	Middle	Private	Govermental	PharmD	2	Excellent	Employment		Strongly Agree				Strongly Agree	Yes	Yes	Yes	Yes	Yes	Yes	Yes	Yes	Neutral	Neutral	Neutral	Neutral	Neutral	Neutral	Neutral	Neutral	Neutral	Neutral	Selected	Not Selected	Not Selected	Not Selected	Not Selected	Selected	Selected	Not Selected	Not Selected	Selected	Selected	Selected	Selected
Jordan	Student	Female	20	Local	Single	Upper	Private	Govermental	PharmD	2	Excellent	Not Working		Agree				Agree	Yes	Yes	No	Yes	Yes	No	Yes	Yes	Neutral	Agree	Strongly Agree	Agree	Strongly Agree	Neutral	Agree	Strongly Disagree	Neutral	Disagree	Selected	Not Selected	Not Selected	Not Selected	Not Selected	Selected	Not Selected	Not Selected	Not Selected	Not Selected	Not Selected	Not Selected	Not Selected
Jordan	Student	Female	22	Local	Single	Upper	Public	Govermental	PharmD	4	Very good	Not Working		Agree				Neutral	Yes	Yes	Yes	Yes	No	No	Yes	Yes	Strongly Agree	Agree	Agree	Agree	Neutral	Agree	Agree	Agree	Strongly Agree	Strongly Agree	Selected	Selected	Not Selected	Not Selected	Not Selected	Not Selected	Not Selected	Selected	Selected	Not Selected	Not Selected	Not Selected	Not Selected
Jordan	Student	Female	20	Local	Single	Upper	Private	Govermental	PharmB	3	Very good	Not Working		Strongly Agree				Strongly Agree	Yes	Yes	Yes	Yes	Yes	Yes	Yes	Yes	Neutral	Neutral	Disagree	Disagree	Neutral	Neutral	Strongly Agree	Neutral	Neutral	Disagree	Not Selected	Not Selected	Not Selected	Not Selected	Not Selected	Selected	Not Selected	Selected	Selected	Not Selected	Not Selected	Not Selected	Selected
Jordan	Student	Female	20	Local	Single	Middle	Public	Govermental	PharmB	3	Good	Not Working		Strongly Agree				Strongly Disagree	Not Sure	No	Not Sure	No	No	No	Yes	No	Agree	Agree	Strongly Disagree	Strongly Disagree	Disagree	Neutral	Neutral	Strongly Disagree	Agree	Agree	Selected	Not Selected	Not Selected	Selected	Selected	Not Selected	Not Selected	Selected	Selected	Selected	Not Selected	Selected	Not Selected
Jordan	Student	Female	21	Local	Single	Upper	Public	Govermental	PharmB	4	Excellent	Not Working		Agree				Neutral	Yes	Yes	Yes	No	No	No	Yes	Yes	Strongly Agree	Strongly Agree	Neutral	Neutral	Strongly Agree	Strongly Agree	Disagree	Strongly Disagree	Strongly Agree	Neutral	Selected	Not Selected	Not Selected	Not Selected	Selected	Not Selected	Not Selected	Not Selected	Not Selected	Selected	Not Selected	Not Selected	Selected
Jordan	Student	Female	21	Local	Single	Middle	Public	Govermental	PharmB	4	Very good	Not Working		Strongly Agree				Disagree	Not Sure	No	No	No	No	No	Yes	No	Strongly Agree	Agree	Strongly Agree	Neutral	Strongly Agree	Agree	Agree	Disagree	Strongly Agree	Strongly Agree	Not Selected	Not Selected	Selected	Not Selected	Selected	Not Selected	Selected	Not Selected	Not Selected	Selected	Selected	Not Selected	Selected
Jordan	Student	Male	20	Local	Single	Middle	Private	Govermental	PharmB	3	Good	Not Working		Neutral				Disagree	Yes	No	Yes	No	Not Sure	Not Sure	No	Yes	Strongly Agree	Agree	Neutral	Disagree	Strongly Disagree	Disagree	Neutral	Agree	Strongly Agree	Agree	Not Selected	Not Selected	Selected	Not Selected	Not Selected	Not Selected	Not Selected	Not Selected	Not Selected	Not Selected	Not Selected	Not Selected	Not Selected
Jordan	Student	Female	20	Local	Single	Middle	Public	Govermental	PharmB	2	Very good	Not Working		Agree				Neutral	Yes	No	Not Sure	Not Sure	Yes	No	Yes	Yes	Agree	Agree	Disagree	Strongly Disagree	Neutral	Neutral	Strongly Agree	Disagree	Agree	Strongly Disagree	Selected	Selected	Not Selected	Not Selected	Not Selected	Not Selected	Selected	Selected	Selected	Not Selected	Selected	Selected	Not Selected
Jordan	Student	Female	19	Local	Single	Middle	Private	Govermental	PharmB	2	Good	Not Working		Neutral				Disagree	Yes	Not Sure	Not Sure	No	No	No	No	No	Neutral	Agree	Disagree	Strongly Disagree	Neutral	Disagree	Disagree	Neutral	Neutral	Neutral	Not Selected	Not Selected	Not Selected	Selected	Not Selected	Not Selected	Selected	Not Selected	Not Selected	Not Selected	Not Selected	Not Selected	Selected
Jordan	Student	Female	19	International	Single	Upper	Private	Govermental	PharmB	2	Very good	Not Working		Agree				Agree	Yes	Yes	No	No	Yes	No	Yes	Yes	Agree	Agree	Neutral	Neutral	Disagree	Strongly Agree	Strongly Agree	Neutral	Neutral	Disagree	Selected	Selected	Not Selected	Not Selected	Not Selected	Selected	Not Selected	Selected	Selected	Not Selected	Not Selected	Selected	Not Selected
Jordan	Student	Female	22	Local	Single	Middle	Private	Govermental	PharmB	5	Very good	Not Working		Neutral				Neutral	Not Sure	Not Sure	Not Sure	Not Sure	Not Sure	Not Sure	Yes	Yes	Neutral	Neutral	Neutral	Neutral	Agree	Disagree	Disagree	Disagree	Neutral	Agree	Not Selected	Selected	Not Selected	Not Selected	Selected	Selected	Not Selected	Selected	Selected	Not Selected	Not Selected	Not Selected	Selected
Jordan	Student	Female	20	International	Single	Middle	Private	Govermental	PharmB	3	Very good	Not Working		Agree				Disagree	Not Sure	No	No	No	No	No	Not Sure	Not Sure	Agree	Neutral	Strongly Agree	Disagree	Agree	Disagree	Strongly Agree	Strongly Disagree	Agree	Disagree	Selected	Not Selected	Not Selected	Not Selected	Not Selected	Selected	Not Selected	Selected	Not Selected	Not Selected	Not Selected	Selected	Selected
Jordan	Student	Female	21	Local	Single	Upper	Private	Govermental	PharmB	5	Very good	Not Working		Neutral				Disagree	Yes	Yes	No	No	No	No	Yes	Yes	Strongly Agree	Strongly Agree	Agree	Disagree	Agree	Neutral	Disagree	Strongly Disagree	Strongly Agree	Strongly Disagree	Selected	Not Selected	Not Selected	Selected	Selected	Selected	Selected	Selected	Selected	Not Selected	Not Selected	Selected	Not Selected
Jordan	Student	Male	20	International	Single	Upper	Private	Govermental	PharmB	4	Good	Employment		Agree				Disagree	No	Yes	No	Yes	No	Yes	Not Sure	No	Disagree	Disagree	Disagree	Disagree	Agree	Agree	Agree	Agree	Disagree	Disagree	Selected	Selected	Not Selected	Not Selected	Not Selected	Selected	Not Selected	Selected	Selected	Not Selected	Not Selected	Selected	Selected
Jordan	Student	Female	21	Local	Single	Middle	Private	Govermental	PharmB	4	Very good	Not Working		Agree				Neutral	Yes	Not Sure	Not Sure	Not Sure	Yes	Yes	Yes	Not Sure	Neutral	Neutral	Agree	Agree	Agree	Neutral	Neutral	Neutral	Disagree	Neutral	Selected	Selected	Not Selected	Not Selected	Selected	Not Selected	Not Selected	Selected	Selected	Not Selected	Not Selected	Selected	Not Selected
Jordan	Student	Female	21	Local	Single	Upper	Private	Govermental	PharmB	4	Excellent	Not Working		Disagree				Disagree	No	Yes	No	Yes	No	Yes	No	Yes	Strongly Agree	Strongly Agree	Agree	Strongly Disagree	Strongly Agree	Agree	Agree	Agree	Strongly Agree	Strongly Agree	Selected	Not Selected	Selected	Not Selected	Not Selected	Not Selected	Not Selected	Selected	Not Selected	Not Selected	Not Selected	Selected	Not Selected
Jordan	Student	Female	20	Local	Single	Upper	Private	Govermental	PharmB	3	Very good	Not Working		Neutral				Strongly Disagree	Not Sure	No	Not Sure	Not Sure	Not Sure	Not Sure	Not Sure	Not Sure	Agree	Agree	Agree	Agree	Agree	Agree	Agree	Agree	Agree	Agree	Selected	Not Selected	Not Selected	Not Selected	Not Selected	Selected	Selected	Not Selected	Not Selected	Not Selected	Not Selected	Not Selected	Selected
Jordan	Student	Male	20	Local	Single	Middle	Private	Govermental	PharmB	3	Very good	Not Working		Neutral				Disagree	Yes	Not Sure	No	No	Yes	No	Yes	Yes	Strongly Agree	Agree	Neutral	Disagree	Strongly Agree	Neutral	Neutral	Agree	Neutral	Strongly Agree	Not Selected	Not Selected	Not Selected	Not Selected	Not Selected	Not Selected	Not Selected	Not Selected	Not Selected	Not Selected	Not Selected	Not Selected	Selected
Jordan	Student	Male	20	Local	Single	Low	Public	Govermental	PharmB	3	Very good	Not Working		Agree				Disagree	Yes	Yes	Not Sure	No	No	No	Yes	Yes	Strongly Agree	Agree	Neutral	Disagree	Neutral	Strongly Agree	Neutral	Neutral	Strongly Agree	Neutral	Selected	Not Selected	Selected	Not Selected	Selected	Not Selected	Not Selected	Selected	Selected	Not Selected	Not Selected	Not Selected	Selected
Jordan	Student	Female	19	Local	Single	Middle	Public	Govermental	PharmB	2	Good	Not Working		Neutral				Neutral	Yes	No	No	Not Sure	Not Sure	Not Sure	Yes	Yes	Disagree	Agree	Agree	Strongly Agree	Strongly Agree	Strongly Disagree	Neutral	Disagree	Agree	Neutral	Selected	Not Selected	Not Selected	Selected	Not Selected	Not Selected	Not Selected	Selected	Selected	Not Selected	Not Selected	Not Selected	Selected
Jordan	Student	Female	20	Local	Single	Upper	Private	Govermental	PharmB	2	Good	Not Working		Neutral				Disagree	Not Sure	Yes	No	Not Sure	Not Sure	No	Not Sure	Not Sure	Agree	Agree	Disagree	Disagree	Neutral	Neutral	Strongly Agree	Neutral	Agree	Disagree	Selected	Not Selected	Not Selected	Not Selected	Not Selected	Not Selected	Not Selected	Not Selected	Not Selected	Not Selected	Not Selected	Not Selected	Selected
Jordan	Student	Female	22	Local	Single	Low	Public	Govermental	PharmB	2	Very good	Not Working		Agree				Agree	Yes	Yes	No	No	No	No	Yes	Yes	Strongly Agree	Strongly Agree	Disagree	Disagree	Agree	Strongly Agree	Neutral	Disagree	Agree	Neutral	Selected	Selected	Not Selected	Not Selected	Not Selected	Selected	Selected	Selected	Not Selected	Selected	Not Selected	Selected	Selected
Jordan	Student	Female	20	Local	Single	Middle	Private	Govermental	PharmB	3	Very good	Not Working		Agree				Agree	Yes	Not Sure	No	No	Not Sure	No	Yes	Yes	Neutral	Neutral	Disagree	Disagree	Agree	Strongly Agree	Strongly Agree	Disagree	Strongly Agree	Agree	Selected	Not Selected	Not Selected	Selected	Not Selected	Not Selected	Not Selected	Selected	Selected	Not Selected	Not Selected	Selected	Not Selected
Jordan	Student	Male	20	Local	Single	Upper	Private	Govermental	PharmB	3	Very good	Not Working		Strongly Disagree				Strongly Disagree	Yes	No	No	Yes	No	No	Yes	No	Strongly Agree	Strongly Agree	Neutral	Neutral	Agree	Neutral	Neutral	Neutral	Agree	Neutral	Not Selected	Not Selected	Not Selected	Not Selected	Selected	Not Selected	Not Selected	Not Selected	Not Selected	Not Selected	Not Selected	Not Selected	Not Selected
Jordan	Student	Male	23	International	Single	Middle	Public	Govermental	PharmB	4	Good	Not Working		Disagree				Strongly Disagree	No	No	No	No	No	No	Yes	No	Neutral	Neutral	Disagree	Neutral	Neutral	Neutral	Neutral	Neutral	Neutral	Neutral	Selected	Selected	Not Selected	Selected	Not Selected	Selected	Selected	Not Selected	Selected	Not Selected	Not Selected	Not Selected	Selected
Jordan	Student	Female	20	Local	Single	Low	Public	Govermental	PharmB	3	Fair	Not Working		Disagree				Disagree	Yes	Not Sure	No	No	No	No	Yes	Yes	Strongly Agree	Agree	Disagree	Disagree	Agree	Disagree	Agree	Disagree	Agree	Agree	Not Selected	Not Selected	Not Selected	Not Selected	Not Selected	Not Selected	Not Selected	Not Selected	Not Selected	Selected	Selected	Not Selected	Selected
Jordan	Student	Male	22	International	Single	Upper	Public	Private	PharmB	4	Good	Not Working		Agree				Strongly Disagree	Yes	Yes	Not Sure	Not Sure	Not Sure	Yes	Yes	No	Neutral	Neutral	Neutral	Neutral	Strongly Agree	Agree	Disagree	Neutral	Strongly Disagree	Disagree	Not Selected	Not Selected	Not Selected	Not Selected	Not Selected	Selected	Selected	Selected	Not Selected	Not Selected	Not Selected	Not Selected	Selected
Jordan	Student	Male	21	International	Single	Upper	Private	Private	PharmB	5	Good	Not Working		Neutral				Neutral	Yes	Yes	Yes	Yes	Yes	Yes	Yes	Yes	Strongly Agree	Strongly Agree	Agree	Neutral	Neutral	Strongly Agree	Strongly Agree	Neutral	Agree	Neutral	Selected	Not Selected	Not Selected	Selected	Selected	Selected	Not Selected	Not Selected	Not Selected	Not Selected	Not Selected	Selected	Not Selected
Jordan	Student	Male	23	International	Single	Low	Public	Private	PharmB	4	Good	Employment		Disagree				Strongly Disagree	Yes	Not Sure	Not Sure	No	Yes	Yes	Yes	Yes	Strongly Agree	Strongly Agree	Agree	Agree	Agree	Agree	Disagree	Neutral	Neutral	Agree	Not Selected	Not Selected	Not Selected	Selected	Selected	Selected	Not Selected	Selected	Selected	Not Selected	Not Selected	Selected	Selected
Jordan	Student	Male	22	Local	Single	Middle	Public	Private	PharmB	4	Very good	Not Working		Strongly Agree				Neutral	Not Sure	No	Yes	No	No	No	Yes	No	Agree	Agree	Strongly Agree	Strongly Agree	Strongly Agree	Strongly Disagree	Neutral	Neutral	Agree	Agree	Not Selected	Not Selected	Not Selected	Selected	Not Selected	Selected	Selected	Selected	Not Selected	Not Selected	Selected	Not Selected	Selected
Jordan	Student	Male	22	Local	Single	Low	Private	Private	PharmB	5	Very good	Internship		Neutral				Agree	Not Sure	Yes	Not Sure	Not Sure	Not Sure	Not Sure	Not Sure	Yes	Strongly Agree	Neutral	Strongly Agree	Neutral	Neutral	Strongly Disagree	Disagree	Disagree	Strongly Agree	Neutral	Not Selected	Not Selected	Not Selected	Selected	Selected	Selected	Selected	Not Selected	Selected	Selected	Not Selected	Selected	Selected
Jordan	Student	Male	20	International	Single	Low	Public	Private	PharmB	4	Excellent	Not Working		Strongly Agree				Strongly Agree	Yes	Yes	Yes	Yes	Yes	No	Yes	Yes	Strongly Agree	Strongly Agree	Agree	Agree	Strongly Agree	Strongly Agree	Strongly Agree	Strongly Disagree	Strongly Agree	Disagree	Selected	Selected	Selected	Selected	Selected	Selected	Selected	Selected	Selected	Selected	Selected	Selected	Selected
Jordan	Student	Male	20	International	Single	Low	Public	Private	PharmB	2	Excellent	Not Working		Disagree				Neutral	Not Sure	No	No	No	No	No	Yes	Yes	Agree	Agree	Neutral	Neutral	Neutral	Neutral	Neutral	Neutral	Neutral	Neutral	Selected	Not Selected	Not Selected	Not Selected	Selected	Not Selected	Not Selected	Not Selected	Not Selected	Not Selected	Not Selected	Not Selected	Selected
Jordan	Student	Female	29	Local	Married	Middle	Public	Govermental	MPharm	Master	Excellent	Employment		Strongly Agree				Agree	Yes	Yes	No	No	Yes	No	Yes	Yes	Strongly Agree	Strongly Agree	Neutral	Neutral	Agree	Neutral	Neutral	Disagree	Agree	Disagree	Selected	Selected	Selected	Selected	Selected	Selected	Selected	Selected	Selected	Selected	Selected	Selected	Selected
Jordan	Student	Male	22	International	Single	Low	Public	Private	PharmB	5	Excellent	Not Working		Agree				Neutral	Yes	Yes	Yes	Yes	No	Yes	Yes	Yes	Agree	Agree	Neutral	Agree	Agree	Strongly Agree	Strongly Agree	Disagree	Agree	Strongly Disagree	Not Selected	Selected	Not Selected	Not Selected	Selected	Selected	Not Selected	Not Selected	Selected	Selected	Selected	Not Selected	Selected
Jordan	Student	Female	22	International	Single	Low	Private	Private	PharmB	4	Good	Internship		Disagree				Disagree	Not Sure	Not Sure	Not Sure	Yes	Not Sure	Yes	Not Sure	Not Sure	Strongly Agree	Strongly Agree	Disagree	Disagree	Disagree	Agree	Agree	Disagree	Strongly Agree	Neutral	Selected	Not Selected	Not Selected	Not Selected	Selected	Not Selected	Selected	Not Selected	Selected	Not Selected	Selected	Not Selected	Selected
Jordan	Student	Female	21	International	Single	Middle	Public	Private	PharmB	3	Very good	Not Working		Neutral				Agree	Yes	Not Sure	Not Sure	Not Sure	Not Sure	Not Sure	Yes	Not Sure	Agree	Agree	Disagree	Disagree	Disagree	Neutral	Agree	Neutral	Neutral	Disagree	Selected	Not Selected	Not Selected	Selected	Selected	Selected	Selected	Selected	Selected	Selected	Selected	Selected	Selected
Jordan	Student	Male	24	Local	Single	Low	Public	Private	PharmB	5	Good	Employment		Agree				Neutral	Yes	Yes	No	No	Yes	Yes	Yes	Yes	Strongly Agree	Agree	Agree	Agree	Neutral	Agree	Agree	Agree	Neutral	Agree	Selected	Selected	Not Selected	Selected	Selected	Not Selected	Not Selected	Selected	Selected	Selected	Selected	Not Selected	Not Selected
Jordan	Student	Male	23	International	Single	Middle	Public	Private	PharmB	5	Excellent	Internship		Neutral				Neutral	Yes	No	No	No	Not Sure	No	No	Not Sure	Agree	Neutral	Strongly Disagree	Strongly Disagree	Neutral	Neutral	Neutral	Disagree	Agree	Disagree	Not Selected	Not Selected	Not Selected	Not Selected	Selected	Not Selected	Selected	Not Selected	Not Selected	Selected	Not Selected	Not Selected	Selected
Jordan	Student	Male	22	International	Single	Low	Private	Private	PharmB	4	Very good	Not Working		Strongly Agree				Strongly Agree	Yes	Yes	Yes	Yes	No	No	Yes	Yes	Neutral	Strongly Agree	Neutral	Neutral	Neutral	Agree	Agree	Disagree	Agree	Disagree	Selected	Selected	Not Selected	Not Selected	Not Selected	Selected	Selected	Not Selected	Selected	Not Selected	Not Selected	Not Selected	Not Selected
Jordan	Student	Female	22	International	Single	Middle	Public	Private	PharmB	5	Very good	Not Working		Agree				Agree	Not Sure	Yes	Not Sure	Not Sure	Not Sure	Not Sure	Yes	No	Strongly Agree	Strongly Agree	Strongly Disagree	Strongly Disagree	Strongly Disagree	Strongly Disagree	Strongly Agree	Neutral	Strongly Agree	Neutral	Selected	Selected	Selected	Not Selected	Selected	Not Selected	Selected	Not Selected	Not Selected	Not Selected	Not Selected	Selected	Selected
Jordan	Student	Female	23	Local	Single	Upper	Public	Private	PharmB	5	Excellent	Not Working		Agree				Neutral	Not Sure	Yes	Yes	No	Yes	No	Yes	Yes	Neutral	Neutral	Disagree	Strongly Disagree	Neutral	Neutral	Strongly Disagree	Disagree	Neutral	Strongly Agree	Not Selected	Not Selected	Not Selected	Selected	Selected	Selected	Selected	Not Selected	Not Selected	Selected	Selected	Not Selected	Selected
Jordan	Student	Male	22	International	Single	Middle	Public	Private	PharmB	4	Good	Not Working		Neutral				Neutral	Yes	Yes	Yes	Yes	No	No	Yes	No	Neutral	Neutral	Agree	Neutral	Neutral	Disagree	Agree	Neutral	Neutral	Neutral	Selected	Not Selected	Selected	Not Selected	Not Selected	Selected	Not Selected	Not Selected	Not Selected	Not Selected	Selected	Not Selected	Not Selected
Jordan	Student	Female	21	Local	Single	Low	Public	Private	PharmB	3	Fair	Employment		Neutral				Neutral	No	No	No	No	No	No	No	Not Sure	Neutral	Agree	Neutral	Disagree	Disagree	Disagree	Neutral	Agree	Agree	Agree	Selected	Not Selected	Not Selected	Not Selected	Not Selected	Selected	Selected	Selected	Not Selected	Not Selected	Not Selected	Not Selected	Not Selected
Jordan	Student	Male	22	Local	Single	Middle	Public	Private	PharmB	4	Excellent	Internship		Agree				Neutral	Yes	No	No	No	No	No	Yes	Yes	Agree	Agree	Agree	Agree	Agree	Agree	Agree	Agree	Agree	Agree	Selected	Not Selected	Not Selected	Not Selected	Not Selected	Not Selected	Not Selected	Not Selected	Not Selected	Not Selected	Not Selected	Not Selected	Selected
Jordan	Student	Female	34	Local	Married	Upper	Public	Private	PharmB	5	Very good	Not Working		Agree				Agree	Yes	Yes	Yes	Not Sure	Not Sure	Not Sure	Yes	Yes	Disagree	Agree	Strongly Disagree	Strongly Disagree	Strongly Disagree	Neutral	Strongly Agree	Agree	Neutral	Disagree	Selected	Selected	Not Selected	Not Selected	Selected	Selected	Selected	Selected	Selected	Not Selected	Not Selected	Not Selected	Selected
Jordan	Student	Female	23	Local	Single	Low	Public	Private	PharmB	5	Very good	Not Working		Neutral				Strongly Disagree	Yes	Yes	No	Not Sure	No	No	No	Not Sure	Agree	Agree	Disagree	Disagree	Neutral	Neutral	Disagree	Disagree	Disagree	Agree	Not Selected	Selected	Not Selected	Selected	Selected	Not Selected	Not Selected	Not Selected	Not Selected	Selected	Not Selected	Not Selected	Not Selected
Jordan	Student	Male	20	International	Single	Middle	Public	Private	PharmB	4	Excellent	Not Working		Agree				Neutral	Yes	Yes	Not Sure	Not Sure	Not Sure	Not Sure	Not Sure	Not Sure	Strongly Agree	Agree	Neutral	Disagree	Neutral	Agree	Agree	Strongly Disagree	Strongly Agree	Strongly Disagree	Selected	Selected	Not Selected	Selected	Not Selected	Not Selected	Selected	Not Selected	Selected	Not Selected	Not Selected	Not Selected	Selected
Jordan	Student	Female	24	International	Married	Low	Public	Private	PharmB	5	Fair	Not Working		Neutral				Agree	Yes	Yes	No	No	No	No	Yes	Yes	Agree	Strongly Agree	Agree	Neutral	Agree	Strongly Agree	Agree	Disagree	Agree	Disagree	Selected	Not Selected	Not Selected	Not Selected	Selected	Selected	Selected	Selected	Selected	Not Selected	Not Selected	Selected	Not Selected
Jordan	Student	Male	22	Local	Single	Low	Private	Govermental	PharmB	3	Excellent	Not Working		Neutral				Neutral	No	No	No	No	No	No	No	No	Agree	Agree	Agree	Agree	Agree	Agree	Agree	Agree	Agree	Agree	Selected	Not Selected	Not Selected	Not Selected	Not Selected	Not Selected	Not Selected	Not Selected	Not Selected	Not Selected	Not Selected	Not Selected	Not Selected
Jordan	Student	Female	22	Local	Single	Upper	Public	Private	PharmB	4	Excellent	Employment		Strongly Agree				Strongly Agree	Yes	Yes	Yes	Yes	Yes	Not Sure	Yes	Yes	Strongly Agree	Agree	Agree	Agree	Agree	Agree	Agree	Neutral	Agree	Neutral	Selected	Not Selected	Not Selected	Not Selected	Not Selected	Selected	Selected	Not Selected	Not Selected	Selected	Not Selected	Not Selected	Selected
Jordan	Student	Female	23	International	Single	Low	Public	Private	PharmB	5	Very good	Not Working		Neutral				Neutral	Yes	No	No	No	No	No	No	No	Agree	Agree	Agree	Agree	Agree	Agree	Neutral	Strongly Disagree	Agree	Neutral	Selected	Selected	Not Selected	Selected	Selected	Selected	Selected	Not Selected	Selected	Not Selected	Not Selected	Selected	Selected
Jordan	Student	Male	22	International	Single	Middle	Public	Private	PharmB	4	Good	Employment	Others	Neutral				Neutral	Yes	Yes	Yes	No	No	No	Yes	Yes	Strongly Agree	Strongly Agree	Strongly Agree	Strongly Agree	Strongly Agree	Strongly Agree	Strongly Disagree	Strongly Agree	Strongly Agree	Strongly Agree	Selected	Selected	Selected	Selected	Selected	Selected	Not Selected	Not Selected	Not Selected	Not Selected	Not Selected	Not Selected	Selected
Jordan	Student	Female	22	Local	Single	Upper	Private	Private	PharmB	4	Very good	Not Working		Agree				Agree	Yes	No	No	No	No	Yes	Yes	Yes	Agree	Agree	Neutral	Neutral	Disagree	Disagree	Disagree	Strongly Disagree	Neutral	Disagree	Selected	Selected	Not Selected	Not Selected	Not Selected	Selected	Selected	Selected	Selected	Not Selected	Not Selected	Selected	Selected
Jordan	Student	Female	21	International	Single	Middle	Private	Private	PharmB	4	Excellent	Not Working		Neutral				Disagree	Yes	Yes	Not Sure	Not Sure	Yes	Not Sure	Not Sure	Yes	Agree	Neutral	Neutral	Neutral	Neutral	Neutral	Neutral	Neutral	Neutral	Agree	Selected	Selected	Not Selected	Selected	Selected	Not Selected	Not Selected	Not Selected	Not Selected	Not Selected	Not Selected	Not Selected	Not Selected
Jordan	Student	Male	23	Local	Single	Middle	Private	Govermental	PharmB	5	Very good	Employment	Others	Agree				Neutral	Yes	Not Sure	Not Sure	Not Sure	Not Sure	Not Sure	Yes	Not Sure	Agree	Agree	Disagree	Disagree	Neutral	Neutral	Agree	Strongly Disagree	Strongly Agree	Disagree	Selected	Selected	Not Selected	Not Selected	Selected	Selected	Selected	Not Selected	Not Selected	Not Selected	Selected	Not Selected	Selected
Jordan	Student	Female	33	Local	Single	Middle	Public	Private	MPharm	Master	Excellent	Employment	Others	Agree				Neutral	Not Sure	No	No	No	No	No	Yes	Yes	Strongly Agree	Strongly Agree	Agree	Agree	Agree	Strongly Agree	Strongly Agree	Disagree	Agree	Agree	Selected	Not Selected	Not Selected	Selected	Selected	Selected	Selected	Not Selected	Selected	Selected	Selected	Selected	Selected
Jordan	Student	Male	31	Local	Single	Middle	Public	Govermental	MPharm	Master	Very good	Employment		Agree				Strongly Agree	Not Sure	Yes	Yes	No	No	No	Yes	Not Sure	Strongly Agree	Agree	Strongly Agree	Agree	Strongly Agree	Neutral	Agree	Neutral	Agree	Agree	Not Selected	Selected	Not Selected	Selected	Selected	Not Selected	Not Selected	Selected	Selected	Not Selected	Not Selected	Not Selected	Not Selected
Jordan	Student	Male	18	Local	Single	Upper	Public	Govermental	PharmD	1	Very good	Not Working		Disagree				Strongly Disagree	Yes	Yes	No	No	No	No	Yes	Not Sure	Neutral	Agree	Neutral	Neutral	Neutral	Agree	Strongly Agree	Disagree	Neutral	Disagree	Selected	Not Selected	Not Selected	Not Selected	Not Selected	Not Selected	Not Selected	Not Selected	Not Selected	Selected	Selected	Not Selected	Not Selected
Jordan	Student	Female	22	Local	Single	Middle	Private	Private	PharmB	4	Good	Internship		Strongly Agree				Neutral	No	Yes	Yes	No	No	No	No	Yes	Agree	Strongly Agree	Neutral	Neutral	Agree	Agree	Agree	Agree	Agree	Neutral	Not Selected	Not Selected	Not Selected	Not Selected	Not Selected	Selected	Selected	Not Selected	Not Selected	Not Selected	Not Selected	Not Selected	Selected
Jordan	Student	Female	21	International	Single	Low	Public	Govermental	PharmB	3	Good	Not Working		Agree				Disagree	Yes	Yes	No	Yes	No	No	Yes	Yes	Agree	Agree	Agree	Agree	Agree	Agree	Agree	Agree	Agree	Agree	Selected	Not Selected	Not Selected	Not Selected	Not Selected	Not Selected	Not Selected	Not Selected	Not Selected	Selected	Selected	Not Selected	Not Selected
Jordan	Student	Female	32	Local	Single	Low	Public	Private	PharmB	3	Fair	Not Working		Disagree				Disagree	No	No	No	No	No	Yes	Yes	No	Agree	Agree	Disagree	Disagree	Neutral	Neutral	Agree	Disagree	Strongly Agree	Agree	Not Selected	Not Selected	Not Selected	Not Selected	Not Selected	Not Selected	Not Selected	Not Selected	Not Selected	Not Selected	Not Selected	Not Selected	Not Selected
Jordan	Student	Female	24	Local	Others	Middle	Public	Private	PharmB	5	Very good	Employment	Pharmacy	Disagree				Disagree	No	No	No	No	No	No	Yes	Not Sure	Agree	Agree	Disagree	Disagree	Disagree	Neutral	Neutral	Neutral	Neutral	Neutral	Not Selected	Selected	Selected	Not Selected	Not Selected	Selected	Not Selected	Not Selected	Not Selected	Not Selected	Not Selected	Not Selected	Not Selected
Jordan	Student	Female	22	International	Single	Low	Public	Private	PharmB	4	Good	Not Working		Neutral				Agree	Yes	Yes	No	No	No	No	Yes	Yes	Neutral	Agree	Agree	Agree	Agree	Agree	Disagree	Disagree	Agree	Strongly Agree	Selected	Selected	Not Selected	Not Selected	Selected	Selected	Selected	Selected	Selected	Not Selected	Not Selected	Not Selected	Selected
Jordan	Student	Female	21	Local	Single	Middle	Public	Private	PharmB	4	Very good	Not Working		Agree				Agree	Yes	Yes	Yes	Yes	Yes	Yes	Yes	Yes	Strongly Agree	Strongly Agree	Agree	Agree	Strongly Agree	Strongly Agree	Disagree	Strongly Disagree	Strongly Agree	Strongly Agree	Selected	Selected	Selected	Not Selected	Not Selected	Selected	Not Selected	Selected	Selected	Not Selected	Not Selected	Selected	Selected
Jordan	Student	Female	24	International	Single	Low	Public	Private	PharmB	5	Very good	Not Working		Neutral				Neutral	No	No	No	No	No	No	No	No	Strongly Agree	Strongly Agree	Strongly Agree	Strongly Agree	Strongly Agree	Strongly Agree	Strongly Agree	Strongly Agree	Strongly Agree	Strongly Agree	Selected	Selected	Not Selected	Selected	Selected	Not Selected	Selected	Selected	Not Selected	Selected	Selected	Not Selected	Not Selected
Jordan	Student	Female	22	Local	Single	Middle	Public	Private	PharmB	4	Very good	Not Working		Disagree				Agree	No	Yes	No	No	No	No	No	Yes	Strongly Agree	Strongly Agree	Agree	Strongly Agree	Strongly Agree	Neutral	Disagree	Disagree	Strongly Agree	Strongly Agree	Selected	Selected	Not Selected	Not Selected	Not Selected	Selected	Not Selected	Selected	Selected	Not Selected	Not Selected	Not Selected	Selected
Jordan	Student	Female	23	Local	Single	Middle	Public	Private	PharmB	5	Excellent	Not Working		Agree				Neutral	Yes	Not Sure	Yes	Not Sure	No	Yes	Yes	Yes	Agree	Agree	Neutral	Neutral	Strongly Agree	Agree	Agree	Agree	Agree	Agree	Selected	Selected	Not Selected	Not Selected	Not Selected	Selected	Selected	Selected	Selected	Selected	Selected	Selected	Selected
Jordan	Student	Female	21	International	Single	Low	Public	Private	PharmB	4	Good	Not Working		Disagree				Disagree	No	No	No	No	No	No	Yes	No	Agree	Agree	Disagree	Disagree	Disagree	Neutral	Disagree	Disagree	Disagree	Disagree	Not Selected	Not Selected	Not Selected	Selected	Selected	Not Selected	Not Selected	Selected	Not Selected	Not Selected	Not Selected	Selected	Not Selected
Jordan	Student	Female	22	Local	Single	Upper	Private	Private	PharmB	5	Excellent	Not Working		Neutral				Disagree	No	No	No	No	No	No	Yes	No	Neutral	Agree	Disagree	Agree	Agree	Strongly Agree	Neutral	Agree	Agree	Agree	Not Selected	Selected	Not Selected	Not Selected	Selected	Selected	Selected	Not Selected	Not Selected	Not Selected	Not Selected	Not Selected	Selected
Jordan	Student	Female	22	International	Single	Low	Private	Private	PharmB	4	Good	Internship	Pharmacy	Neutral				Neutral	Yes	No	No	No	No	Yes	Yes	No	Disagree	Agree	Disagree	Disagree	Agree	Neutral	Disagree	Disagree	Agree	Agree	Not Selected	Not Selected	Not Selected	Not Selected	Not Selected	Not Selected	Selected	Not Selected	Not Selected	Not Selected	Not Selected	Not Selected	Not Selected
Jordan	Student	Female	23	International	Single	Low	Private	Govermental	PharmB	5	Good	Not Working		Disagree				Disagree	No	No	No	No	No	No	No	No	Strongly Agree	Strongly Agree	Strongly Agree	Agree	Agree	Agree	Agree	Disagree	Agree	Disagree	Not Selected	Selected	Not Selected	Not Selected	Not Selected	Not Selected	Not Selected	Selected	Selected	Not Selected	Not Selected	Not Selected	Selected
Jordan	Student	Male	23	Local	Single	Middle	Private	Govermental	PharmD	5	Very good	Not Working		Neutral				Disagree	Yes	Yes	Yes	Yes	Yes	No	Yes	Yes	Strongly Agree	Strongly Agree	Strongly Disagree	Strongly Disagree	Strongly Disagree	Strongly Agree	Strongly Agree	Strongly Disagree	Strongly Agree	Strongly Disagree	Selected	Not Selected	Not Selected	Not Selected	Not Selected	Not Selected	Not Selected	Not Selected	Not Selected	Not Selected	Not Selected	Not Selected	Selected
Jordan	Student	Male	20	International	Single	Low	Public	Private	PharmB	4	Excellent	Internship	Pharmacy	Neutral				Agree	Yes	No	No	No	Yes	No	Not Sure	Yes	Agree	Agree	Neutral	Neutral	Agree	Strongly Agree	Agree	Disagree	Agree	Disagree	Selected	Selected	Not Selected	Not Selected	Selected	Selected	Not Selected	Not Selected	Not Selected	Not Selected	Not Selected	Selected	Selected
Jordan	Student	Female	23	International	Single	Low	Public	Private	PharmB	4	Good	Not Working		Agree				Neutral	Yes	No	No	No	No	No	No	No	Agree	Agree	Neutral	Neutral	Neutral	Neutral	Agree	Disagree	Agree	Neutral	Not Selected	Not Selected	Not Selected	Not Selected	Not Selected	Selected	Selected	Not Selected	Not Selected	Not Selected	Not Selected	Selected	Selected
Jordan	Student	Female	22	Local	Single	Upper	Public	Private	PharmB	5	Very good	Internship		Strongly Agree				Disagree	Yes	Yes	No	No	Not Sure	Not Sure	Yes	No	Strongly Agree	Strongly Agree	Agree	Neutral	Agree	Disagree	Strongly Agree	Neutral	Strongly Agree	Neutral	Not Selected	Selected	Not Selected	Not Selected	Not Selected	Selected	Selected	Selected	Not Selected	Not Selected	Not Selected	Not Selected	Not Selected
Jordan	Student	Female	22	International	Single	Low	Public	Private	PharmB	3	Good	Not Working		Neutral				Neutral	Yes	No	Yes	Not Sure	No	No	Yes	Yes	Agree	Agree	Agree	Neutral	Agree	Neutral	Neutral	Agree	Neutral	Agree	Selected	Not Selected	Not Selected	Not Selected	Selected	Selected	Not Selected	Not Selected	Selected	Not Selected	Not Selected	Not Selected	Not Selected
Jordan	Student	Female	21	Local	Single	Middle	Public	Private	PharmB	4	Very good	Internship		Agree				Agree	Yes	Yes	Not Sure	Not Sure	Yes	Yes	Yes	Yes	Agree	Strongly Agree	Disagree	Disagree	Disagree	Agree	Agree	Strongly Disagree	Agree	Strongly Disagree	Not Selected	Not Selected	Not Selected	Selected	Selected	Selected	Selected	Not Selected	Selected	Not Selected	Not Selected	Selected	Selected
Jordan	Student	Male	22	International	Single	Low	Public	Private	PharmB	3	Very good	Employment	Pharmacy	Disagree				Strongly Disagree	Yes	Yes	No	Not Sure	No	No	Not Sure	Not Sure	Agree	Agree	Agree	Agree	Agree	Agree	Agree	Agree	Agree	Agree	Not Selected	Selected	Not Selected	Not Selected	Not Selected	Not Selected	Not Selected	Not Selected	Not Selected	Not Selected	Not Selected	Not Selected	Not Selected
Jordan	Student	Male	20	International	Single	Middle	Private	Private	PharmB	3	Good	Not Working		Agree				Neutral	Yes	Yes	No	Not Sure	No	No	Yes	Yes	Agree	Agree	Disagree	Strongly Disagree	Agree	Agree	Strongly Agree	Disagree	Agree	Neutral	Selected	Selected	Not Selected	Not Selected	Selected	Selected	Selected	Selected	Not Selected	Selected	Selected	Selected	Not Selected
Jordan	Student	Female	22	Local	Single	Low	Public	Private	PharmB	4	Very good	Employment		Agree				Disagree	No	Not Sure	Not Sure	No	Not Sure	No	No	Not Sure	Agree	Agree	Strongly Disagree	Strongly Disagree	Neutral	Neutral	Neutral	Neutral	Disagree	Disagree	Not Selected	Not Selected	Not Selected	Not Selected	Not Selected	Not Selected	Not Selected	Selected	Not Selected	Not Selected	Selected	Selected	Selected
Jordan	Student	Female	38	Local	Married	Middle	Public	Private	PharmB	5	Good	Employment	Hospital	Neutral				Neutral	Yes	Yes	Not Sure	Not Sure	Not Sure	Not Sure	Not Sure	Yes	Agree	Agree	Neutral	Neutral	Neutral	Agree	Agree	Neutral	Agree	Neutral	Selected	Selected	Selected	Selected	Selected	Selected	Selected	Selected	Selected	Selected	Selected	Selected	Selected
Jordan	Student	Male	23	International	Single	Low	Public	Private	PharmB	4	Good	Internship		Neutral				Neutral	Yes	Yes	Not Sure	Yes	Not Sure	Not Sure	Not Sure	Not Sure	Agree	Agree	Disagree	Neutral	Neutral	Disagree	Neutral	Disagree	Neutral	Neutral	Selected	Selected	Selected	Selected	Not Selected	Selected	Selected	Not Selected	Not Selected	Selected	Selected	Not Selected	Selected
Jordan	Student	Male	23	International	Single	Low	Public	Private	PharmB	4	Good	Internship		Neutral				Neutral	Yes	Yes	Not Sure	Yes	Not Sure	Not Sure	Not Sure	Not Sure	Agree	Agree	Disagree	Neutral	Neutral	Disagree	Neutral	Disagree	Neutral	Neutral	Selected	Selected	Selected	Selected	Not Selected	Selected	Selected	Not Selected	Not Selected	Selected	Selected	Not Selected	Selected
Jordan	Student	Female	41	Local	Married	Upper	Public	Private	MPharm	Master	Excellent	Employment		Neutral				Disagree	Yes	Yes	No	No	No	No	No	No	Neutral	Neutral	Disagree	Disagree	Disagree	Agree	Agree	Disagree	Neutral	Disagree	Not Selected	Not Selected	Not Selected	Not Selected	Not Selected	Selected	Selected	Not Selected	Selected	Selected	Not Selected	Not Selected	Selected
Jordan	Student	Female	20	Local	Single	Middle	Public	Govermental	PharmB	4	Very good	Not Working		Strongly Agree				Agree	Not Sure	Yes	No	No	No	No	No	Yes	Strongly Agree	Agree	Disagree	Neutral	Neutral	Neutral	Agree	Strongly Agree	Strongly Agree	Disagree	Not Selected	Not Selected	Not Selected	Selected	Not Selected	Not Selected	Not Selected	Selected	Selected	Selected	Not Selected	Not Selected	Selected
Jordan	Student	Male	22	Local	Single	Low	Public	Govermental	PharmB	4	Very good	Internship		Strongly Agree				Strongly Agree	Not Sure	Not Sure	Not Sure	Not Sure	Not Sure	Not Sure	Yes	Yes	Agree	Agree	Agree	Agree	Agree	Agree	Agree	Agree	Agree	Agree	Not Selected	Not Selected	Not Selected	Not Selected	Not Selected	Not Selected	Selected	Not Selected	Not Selected	Not Selected	Not Selected	Not Selected	Not Selected
Jordan	Student	Male	22	Local	Single	Low	Public	Govermental	PharmB	4	Very good	Employment		Strongly Agree				Agree	Yes	Yes	Yes	Yes	Yes	Yes	Yes	Yes	Neutral	Agree	Disagree	Disagree	Agree	Disagree	Disagree	Agree	Agree	Neutral	Selected	Not Selected	Not Selected	Selected	Not Selected	Not Selected	Not Selected	Selected	Not Selected	Not Selected	Not Selected	Not Selected	Not Selected
Jordan	Student	Female	23	Local	Single	Upper	Public	Govermental	PharmD	6	Very good	Not Working		Neutral				Neutral	Yes	Not Sure	Not Sure	Not Sure	Yes	Not Sure	Yes	Yes	Neutral	Neutral	Neutral	Neutral	Neutral	Neutral	Neutral	Neutral	Neutral	Neutral	Selected	Selected	Not Selected	Not Selected	Not Selected	Selected	Not Selected	Selected	Selected	Not Selected	Not Selected	Not Selected	Not Selected
Jordan	Student	Female	21	Local	Single	Middle	Public	Govermental	PharmB	4	Very good	Not Working		Agree				Neutral	Yes	Yes	Not Sure	Yes	Yes	Not Sure	Yes	Yes	Agree	Agree	Disagree	Disagree	Disagree	Neutral	Strongly Disagree	Disagree	Disagree	Neutral	Selected	Not Selected	Not Selected	Not Selected	Not Selected	Selected	Selected	Not Selected	Not Selected	Not Selected	Not Selected	Not Selected	Selected
Jordan	Student	Female	23	Local	Single	Upper	Private	Govermental	PharmD	6	Excellent	Not Working		Agree				Strongly Agree	Yes	Not Sure	Yes	Not Sure	Not Sure	Not Sure	Not Sure	Yes	Agree	Agree	Disagree	Disagree	Disagree	Agree	Agree	Disagree	Agree	Disagree	Selected	Selected	Not Selected	Selected	Selected	Selected	Selected	Selected	Selected	Not Selected	Selected	Selected	Selected
Jordan	Student	Female	21	Local	Single	Middle	Private	Govermental	PharmD	4	Fair	Not Working		Neutral				Disagree	No	No	No	No	No	No	Yes	No	Agree	Agree	Strongly Agree	Agree	Strongly Agree	Strongly Agree	Agree	Strongly Agree	Agree	Agree	Selected	Not Selected	Selected	Selected	Not Selected	Selected	Not Selected	Not Selected	Selected	Not Selected	Selected	Not Selected	Not Selected
Jordan	Student	Female	23	International	Single	Upper	Public	Govermental	PharmD	6	Excellent	Not Working		Disagree				Strongly Agree	No	Yes	Yes	No	No	No	No	Yes	Strongly Disagree	Agree	Agree	Disagree	Agree	Disagree	Disagree	Strongly Agree	Disagree	Disagree	Selected	Not Selected	Not Selected	Not Selected	Not Selected	Not Selected	Selected	Not Selected	Selected	Not Selected	Not Selected	Not Selected	Selected
Jordan	Student	Female	20	Local	Single	Upper	Public	Govermental	PharmD	3	Very good	Not Working		Agree				Disagree	No	No	No	No	No	No	Not Sure	Yes	Agree	Agree	Agree	Strongly Disagree	Agree	Neutral	Neutral	Disagree	Neutral	Agree	Selected	Selected	Not Selected	Not Selected	Not Selected	Selected	Not Selected	Selected	Not Selected	Not Selected	Not Selected	Not Selected	Selected
Jordan	Student	Male	19	Local	Single	Middle	Public	Govermental	PharmB	1	Good	Not Working		Strongly Disagree				Disagree	Yes	Not Sure	Not Sure	Not Sure	Yes	Not Sure	No	Yes	Neutral	Neutral	Agree	Disagree	Neutral	Neutral	Neutral	Neutral	Neutral	Neutral	Selected	Selected	Not Selected	Not Selected	Not Selected	Not Selected	Not Selected	Not Selected	Not Selected	Not Selected	Not Selected	Selected	Not Selected
Jordan	Student	Female	22	Local	Single	Upper	Public	Govermental	PharmD	5	Very good	Not Working		Agree				Neutral	Not Sure	Yes	Not Sure	Yes	Yes	No	No	Yes	Neutral	Agree	Agree	Neutral	Agree	Neutral	Disagree	Disagree	Neutral	Neutral	Selected	Selected	Not Selected	Not Selected	Selected	Selected	Selected	Not Selected	Selected	Not Selected	Not Selected	Selected	Selected
Jordan	Student	Female	22	Local	Single	Middle	Public	Govermental	PharmD	5	Very good	Not Working		Agree				Disagree	Yes	No	No	No	No	No	Yes	Yes	Agree	Neutral	Neutral	Neutral	Agree	Agree	Agree	Neutral	Agree	Disagree	Selected	Selected	Not Selected	Not Selected	Selected	Not Selected	Not Selected	Not Selected	Not Selected	Not Selected	Selected	Not Selected	Not Selected
Jordan	Student	Female	19	Local	Single	Middle	Public	Govermental	PharmD	1	Good	Not Working		Strongly Agree				Strongly Agree	Yes	Yes	Yes	Yes	Yes	Yes	Yes	Yes	Strongly Agree	Strongly Agree	Neutral	Agree	Strongly Agree	Strongly Agree	Strongly Agree	Disagree	Strongly Agree	Disagree	Selected	Selected	Selected	Selected	Selected	Not Selected	Selected	Selected	Selected	Selected	Selected	Selected	Selected
Jordan	Student	Female	21	Local	Others	Upper	Public	Govermental	PharmB	4	Very good	Not Working		Strongly Disagree				Disagree	No	No	No	No	No	No	No	No	Strongly Agree	Strongly Agree	Strongly Agree	Strongly Agree	Strongly Agree	Strongly Agree	Agree	Strongly Agree	Strongly Agree	Strongly Agree	Not Selected	Not Selected	Not Selected	Not Selected	Not Selected	Not Selected	Not Selected	Not Selected	Not Selected	Not Selected	Selected	Selected	Not Selected
Jordan	Student	Female	19	International	Single	Upper	Private	Govermental	PharmB	1	Excellent	Not Working		Strongly Agree				Neutral	Yes	Yes	Yes	Not Sure	No	Yes	Yes	Yes	Agree	Agree	Neutral	Disagree	Agree	Neutral	Neutral	Disagree	Agree	Disagree	Selected	Not Selected	Not Selected	Not Selected	Not Selected	Not Selected	Not Selected	Selected	Not Selected	Not Selected	Not Selected	Not Selected	Not Selected
Jordan	Student	Female	18	Local	Single	Upper	Private	Govermental	PharmB	1	Very good	Not Working		Strongly Agree				Agree	Yes	Not Sure	Not Sure	Not Sure	Not Sure	Yes	Yes	Yes	Disagree	Agree	Strongly Disagree	Agree	Agree	Agree	Strongly Disagree	Agree	Disagree	Strongly Agree	Selected	Not Selected	Not Selected	Not Selected	Not Selected	Not Selected	Not Selected	Not Selected	Selected	Not Selected	Not Selected	Not Selected	Not Selected
Jordan	Student	Female	22	Local	Single	Middle	Public	Govermental	PharmB	5	Very good	Not Working		Neutral				Neutral	Yes	Yes	No	No	No	No	Yes	Yes	Strongly Agree	Strongly Agree	Strongly Agree	Strongly Agree	Strongly Agree	Strongly Agree	Strongly Agree	Strongly Disagree	Strongly Agree	Strongly Disagree	Selected	Selected	Not Selected	Not Selected	Not Selected	Not Selected	Not Selected	Not Selected	Selected	Not Selected	Not Selected	Selected	Selected
Jordan	Student	Female	23	Local	Single	Middle	Public	Govermental	PharmD	6	Very good	Not Working		Agree				Disagree	Yes	No	No	No	No	Not Sure	Yes	Yes	Neutral	Agree	Disagree	Disagree	Neutral	Neutral	Neutral	Disagree	Neutral	Strongly Disagree	Selected	Selected	Not Selected	Not Selected	Not Selected	Not Selected	Not Selected	Not Selected	Not Selected	Not Selected	Not Selected	Selected	Not Selected
Jordan	Student	Female	21	Local	Single	Upper	Private	Govermental	PharmB	3	Excellent	Internship		Agree				Agree	Yes	Yes	Yes	Not Sure	Not Sure	No	Not Sure	Yes	Neutral	Neutral	Agree	Neutral	Agree	Agree	Neutral	Disagree	Agree	Disagree	Selected	Selected	Not Selected	Not Selected	Selected	Selected	Selected	Selected	Selected	Not Selected	Not Selected	Selected	Selected
Jordan	Student	Female	21	Local	Single	Upper	Public	Govermental	PharmB	2	Very good	Not Working		Neutral				Neutral	Yes	Not Sure	Not Sure	Not Sure	Yes	Yes	Yes	Yes	Agree	Agree	Neutral	Neutral	Agree	Agree	Agree	Neutral	Neutral	Neutral	Not Selected	Not Selected	Not Selected	Selected	Not Selected	Selected	Not Selected	Selected	Not Selected	Not Selected	Selected	Not Selected	Selected
Jordan	Student	Female	23	Local	Single	Upper	Public	Govermental	PharmD	6	Very good	Not Working		Agree				Agree	Yes	Yes	No	Not Sure	Yes	Yes	No	Yes	Agree	Agree	Disagree	Disagree	Disagree	Disagree	Strongly Agree	Disagree	Agree	Strongly Disagree	Selected	Selected	Not Selected	Not Selected	Not Selected	Selected	Selected	Selected	Selected	Not Selected	Not Selected	Selected	Not Selected
Jordan	Faculty Member	Female	28	Local	Married	Upper		Govermental					University	Agree	BSc	4	Part time	Agree	Yes	Yes	Yes	Yes	Yes	Yes	Yes	Yes	Strongly Agree	Agree	Disagree	Disagree	Neutral	Agree	Agree	Disagree	Agree	Disagree	Selected	Selected	Not Selected	Selected	Selected	Selected	Selected	Not Selected	Selected	Selected	Selected	Not Selected	Not Selected
Jordan	Faculty Member	Female	38	Local	Married	Upper		Private					University	Strongly Agree	PhD	9	Full time	Strongly Agree	Yes	Yes	Yes	Yes	Yes	Yes	Yes	Yes	Agree	Agree	Disagree	Disagree	Agree	Agree	Agree	Neutral	Agree	Neutral	Selected	Not Selected	Not Selected	Selected	Selected	Selected	Selected	Not Selected	Selected	Selected	Selected	Not Selected	Selected
Jordan	Faculty Member	Male	44	Local	Married	Upper		Private					University	Strongly Agree	PhD	5	Full time	Neutral	Yes	Yes	No	No	Yes	No	Yes	No	Agree	Agree	Neutral	Disagree	Strongly Agree	Agree	Agree	Strongly Disagree	Strongly Agree	Neutral	Selected	Selected	Not Selected	Not Selected	Not Selected	Selected	Not Selected	Not Selected	Not Selected	Not Selected	Selected	Not Selected	Not Selected
Jordan	Faculty Member	Female	32	Local	Others	Upper		Govermental					University	Agree	PhD	7	Full time	Disagree	Not Sure	No	No	Not Sure	Not Sure	No	No	No	Neutral	Neutral	Disagree	Disagree	Agree	Disagree	Neutral	Agree	Disagree	Disagree	Not Selected	Selected	Not Selected	Not Selected	Selected	Not Selected	Not Selected	Selected	Not Selected	Not Selected	Selected	Not Selected	Not Selected
Jordan	Faculty Member	Female	34	Local	Single	Upper		Private					University	Neutral	PhD	10	Full time	Neutral	Yes	No	No	No	No	No	No	No	Neutral	Agree	Disagree	Disagree	Neutral	Agree	Agree	Neutral	Neutral	Disagree	Selected	Selected	Not Selected	Not Selected	Selected	Selected	Not Selected	Selected	Not Selected	Not Selected	Selected	Not Selected	Selected
Jordan	Faculty Member	Female	43	Local	Married	Upper		Govermental					University	Strongly Agree	PhD	15	Full time	Neutral	No	No	No	No	Yes	No	Yes	No	Strongly Agree	Strongly Agree	Disagree	Disagree	Disagree	Agree	Agree	Neutral	Neutral	Disagree	Selected	Selected	Not Selected	Not Selected	Not Selected	Not Selected	Not Selected	Not Selected	Not Selected	Not Selected	Not Selected	Selected	Not Selected
Jordan	Faculty Member	Male	47	Local	Married	Upper		Private					University	Neutral	PhD	20	Full time	Neutral	Yes	Not Sure	Yes	No	Yes	No	Yes	Yes	Strongly Agree	Strongly Agree	Disagree	Strongly Disagree	Neutral	Neutral	Agree	Strongly Disagree	Strongly Agree	Disagree	Selected	Selected	Not Selected	Selected	Selected	Selected	Selected	Not Selected	Selected	Selected	Not Selected	Not Selected	Selected
Jordan	Faculty Member	Female	53	Local	Married	Upper		Govermental					University	Neutral	PhD	25	Full time	Disagree	Yes	Yes	Yes	Not Sure	Yes	Not Sure	Yes	Yes	Agree	Agree	Disagree	Disagree	Neutral	Neutral	Strongly Agree	Disagree	Agree	Neutral	Selected	Selected	Not Selected	Not Selected	Not Selected	Not Selected	Selected	Selected	Not Selected	Not Selected	Not Selected	Selected	Selected
Jordan	Faculty Member	Female	27	Local	Single	Upper		Private					University	Neutral	MSc	2	Full time	Agree	Not Sure	Not Sure	Not Sure	Not Sure	Not Sure	Not Sure	Not Sure	Not Sure	Agree	Agree	Neutral	Neutral	Neutral	Neutral	Neutral	Neutral	Neutral	Neutral	Selected	Selected	Selected	Selected	Selected	Selected	Selected	Selected	Selected	Selected	Selected	Selected	Selected
Jordan	Faculty Member	Female	36	Local	Single	Upper		Govermental					University	Neutral	PhD	13	Full time	Disagree	Yes	No	No	No	No	No	No	No	Agree	Agree	Disagree	Disagree	Disagree	Strongly Agree	Strongly Agree	Neutral	Neutral	Strongly Agree	Not Selected	Not Selected	Not Selected	Not Selected	Not Selected	Not Selected	Not Selected	Not Selected	Not Selected	Not Selected	Not Selected	Not Selected	Selected
Jordan	Faculty Member	Male	37	Local	Married	Upper		Private					University	Agree	PhD	8	Full time	Neutral	Yes	No	No	No	Yes	Yes	No	Yes	Agree	Agree	Neutral	Neutral	Neutral	Strongly Agree	Agree	Neutral	Agree	Strongly Agree	Selected	Selected	Not Selected	Selected	Selected	Selected	Selected	Not Selected	Selected	Not Selected	Selected	Not Selected	Selected
Jordan	Faculty Member	Male	47	Local	Married	Upper		Private					University	Strongly Agree	PhD	20	Full time	Strongly Agree	Yes	Yes	Yes	Yes	Yes	Yes	Yes	Yes	Agree	Agree	Strongly Agree	Strongly Agree	Strongly Agree	Disagree	Disagree	Neutral	Strongly Agree	Disagree	Not Selected	Not Selected	Not Selected	Not Selected	Selected	Selected	Not Selected	Not Selected	Not Selected	Not Selected	Selected	Not Selected	Selected
Jordan	Faculty Member	Female	37	Local	Married	Upper		Govermental					University	Strongly Agree	PhD	13	Full time	Neutral	Yes	Yes	No	No	No	No	No	No	Agree	Agree	Agree	Neutral	Agree	Neutral	Agree	Neutral	Agree	Neutral	Selected	Not Selected	Not Selected	Selected	Not Selected	Selected	Not Selected	Not Selected	Not Selected	Not Selected	Not Selected	Not Selected	Not Selected
Jordan	Faculty Member	Female	35	Local	Married	Upper		Private					University	Strongly Agree	MSc	11	Full time	Strongly Agree	Yes	Yes	Not Sure	Yes	Yes	Yes	No	Yes	Agree	Agree	Disagree	Neutral	Agree	Agree	Strongly Agree	Neutral	Agree	Disagree	Selected	Selected	Not Selected	Not Selected	Selected	Not Selected	Not Selected	Selected	Not Selected	Not Selected	Selected	Not Selected	Selected
Jordan	Faculty Member	Male	45	Local	Married	Upper		Private					University	Strongly Agree	PhD	23	Full time	Strongly Agree	Yes	Yes	Yes	Yes	Yes	Yes	Not Sure	Yes	Strongly Agree	Strongly Agree	Neutral	Neutral	Neutral	Neutral	Strongly Agree	Neutral	Strongly Agree	Neutral	Not Selected	Not Selected	Not Selected	Not Selected	Not Selected	Selected	Not Selected	Not Selected	Not Selected	Selected	Not Selected	Not Selected	Selected
Jordan	Faculty Member	Female	34	Local	Married	Upper		Private					University	Agree	MSc	8	Full time	Neutral	No	Yes	No	No	No	No	Yes	Yes	Agree	Agree	Neutral	Neutral	Agree	Neutral	Agree	Disagree	Agree	Disagree	Not Selected	Not Selected	Not Selected	Not Selected	Selected	Selected	Not Selected	Not Selected	Not Selected	Not Selected	Not Selected	Not Selected	Selected
Jordan	Faculty Member	Female	28	Local	Single	Middle		Private					University	Agree	BSc	5	Full time	Neutral	Yes	Yes	No	No	No	Not Sure	Not Sure	Yes	Agree	Agree	Agree	Neutral	Neutral	Neutral	Agree	Disagree	Agree	Neutral	Not Selected	Not Selected	Not Selected	Selected	Selected	Not Selected	Selected	Selected	Selected	Selected	Selected	Not Selected	Selected
Jordan	Faculty Member	Female	40	Local	Married	Upper		Private					University	Agree	PhD	3	Full time	Agree	Yes	Not Sure	Yes	No	No	No	Yes	Yes	Agree	Agree	Neutral	Neutral	Agree	Disagree	Neutral	Agree	Neutral	Neutral	Not Selected	Not Selected	Not Selected	Not Selected	Selected	Not Selected	Selected	Selected	Not Selected	Not Selected	Selected	Not Selected	Not Selected
Jordan	Faculty Member	Male	34	Local	Married	Upper		Govermental					University	Neutral	PhD	1	Full time	Disagree	Yes	No	No	No	No	No	Not Sure	Not Sure	Agree	Agree	Agree	Neutral	Neutral	Neutral	Agree	Disagree	Neutral	Disagree	Not Selected	Not Selected	Selected	Not Selected	Selected	Not Selected	Not Selected	Not Selected	Not Selected	Not Selected	Not Selected	Not Selected	Selected
Jordan	Faculty Member	Female	34	Local	Married	Low		Private					University	Strongly Agree	MSc	9	Full time	Disagree	Yes	Yes	Not Sure	Not Sure	Not Sure	Not Sure	Not Sure	Yes	Strongly Agree	Neutral	Strongly Agree	Strongly Agree	Strongly Agree	Strongly Disagree	Strongly Disagree	Strongly Agree	Strongly Agree	Strongly Disagree	Selected	Selected	Not Selected	Selected	Selected	Not Selected	Selected	Selected	Selected	Selected	Selected	Not Selected	Selected
Jordan	Faculty Member	Female	31	Local	Married	Middle		Govermental					University	Neutral	MSc	5	Full time	Neutral	Yes	Yes	Yes	Yes	Yes	Yes	Yes	Not Sure	Strongly Agree	Strongly Agree	Strongly Agree	Neutral	Neutral	Neutral	Agree	Disagree	Disagree	Disagree	Selected	Selected	Not Selected	Not Selected	Not Selected	Not Selected	Selected	Not Selected	Not Selected	Not Selected	Not Selected	Selected	Selected
Jordan	Faculty Member	Female	43	Local	Married	Upper		Private					University	Agree	PhD	5	Full time	Strongly Disagree	No	No	No	No	No	No	No	Yes	Neutral	Neutral	Disagree	Disagree	Disagree	Disagree	Disagree	Agree	Disagree	Neutral	Not Selected	Not Selected	Not Selected	Not Selected	Not Selected	Not Selected	Not Selected	Not Selected	Not Selected	Not Selected	Not Selected	Not Selected	Not Selected
Jordan	Faculty Member	Female	30	Local	Single	Upper		Private					University	Agree	BSc	8	Full time	Neutral	Yes	No	No	Not Sure	Not Sure	No	No	Yes	Disagree	Agree	Disagree	Disagree	Agree	Disagree	Disagree	Agree	Disagree	Disagree	Selected	Selected	Not Selected	Not Selected	Not Selected	Not Selected	Not Selected	Selected	Not Selected	Not Selected	Not Selected	Not Selected	Not Selected
Jordan	Faculty Member	Male	38	International	Married	Low		Govermental					University	Agree	MSc	12	Part time	Strongly Disagree	No	No	No	No	No	Not Sure	No	No	Neutral	Neutral	Disagree	Disagree	Neutral	Strongly Disagree	Strongly Agree	Strongly Agree	Strongly Disagree	Disagree	Not Selected	Not Selected	Not Selected	Not Selected	Not Selected	Not Selected	Not Selected	Not Selected	Not Selected	Not Selected	Selected	Not Selected	Not Selected
Jordan	Faculty Member	Female	30	Local	Married	Upper		Private					University	Neutral	PhD	1	Full time	Neutral	Yes	No	No	No	Yes	Yes	Yes	Yes	Agree	Agree	Agree	Agree	Agree	Agree	Agree	Agree	Agree	Agree	Selected	Selected	Not Selected	Not Selected	Not Selected	Selected	Not Selected	Not Selected	Not Selected	Not Selected	Not Selected	Not Selected	Not Selected
Jordan	Faculty Member	Female	40	Local	Single	Upper		Private					University	Strongly Agree	PhD	14	Full time	Disagree	No	No	No	No	No	No	No	No	Agree	Agree	Disagree	Disagree	Disagree	Disagree	Agree	Disagree	Agree	Disagree	Selected	Not Selected	Not Selected	Not Selected	Selected	Selected	Selected	Selected	Selected	Not Selected	Not Selected	Selected	Selected
Jordan	Faculty Member	Female	56	Local	Married	Upper		Govermental					University	Neutral	PhD	30	Full time	Strongly Disagree	No	No	No	No	Yes	No	No	No	Agree	Disagree	Agree	Neutral	Strongly Agree	Disagree	Disagree	Strongly Disagree	Agree	Neutral	Selected	Selected	Not Selected	Not Selected	Not Selected	Selected	Selected	Selected	Not Selected	Not Selected	Not Selected	Selected	Not Selected
Jordan	Faculty Member	Female	43	Local	Single	Upper		Govermental					University	Agree	MSc	14	Full time	Strongly Agree	Yes	Yes	Yes	Yes	Yes	Not Sure	Yes	No	Agree	Agree	Disagree	Agree	Strongly Agree	Agree	Agree	Disagree	Agree	Neutral	Selected	Selected	Not Selected	Selected	Not Selected	Not Selected	Not Selected	Not Selected	Not Selected	Selected	Not Selected	Selected	Selected
Jordan	Faculty Member	Male	40	Local	Married	Middle		Govermental					University	Agree	PhD	15	Full time	Disagree	No	No	No	No	No	No	No	No	Neutral	Agree	Agree	Disagree	Neutral	Neutral	Neutral	Neutral	Neutral	Neutral	Not Selected	Not Selected	Not Selected	Selected	Not Selected	Not Selected	Not Selected	Not Selected	Not Selected	Not Selected	Not Selected	Not Selected	Selected
Jordan	Faculty Member	Female	57	Local	Married	Upper		Govermental					University	Agree	PhD	25	Full time	Disagree	Yes	Yes	No	No	Yes	No	No	No	Neutral	Agree	Disagree	Disagree	Strongly Agree	Agree	Neutral	Strongly Disagree	Neutral	Agree	Selected	Selected	Not Selected	Selected	Selected	Not Selected	Selected	Selected	Not Selected	Not Selected	Not Selected	Selected	Selected
Jordan	Faculty Member	Male	38	Local	Married	Upper		Private					University	Agree	PhD	10	Full time	Disagree	Yes	Not Sure	No	No	No	No	Yes	Not Sure	Neutral	Neutral	Neutral	Neutral	Neutral	Neutral	Strongly Agree	Neutral	Neutral	Neutral	Selected	Not Selected	Not Selected	Not Selected	Not Selected	Not Selected	Not Selected	Not Selected	Not Selected	Selected	Selected	Not Selected	Selected
Jordan	Faculty Member	Male	43	Local	Married	Upper		Private					University	Neutral	PhD	16	Full time	Disagree	Yes	Yes	No	No	Yes	No	Yes	Yes	Strongly Agree	Strongly Agree	Agree	Strongly Agree	Strongly Agree	Disagree	Disagree	Disagree	Strongly Agree	Disagree	Selected	Selected	Not Selected	Not Selected	Selected	Selected	Selected	Selected	Selected	Selected	Selected	Selected	Not Selected
Jordan	Faculty Member	Female	32	International	Single	Upper		Private					University	Agree	PhD	10	Full time	Strongly Disagree	Yes	No	No	No	Yes	No	Yes	Not Sure	Agree	Agree	Agree	Agree	Agree	Agree	Agree	Disagree	Agree	Strongly Disagree	Selected	Not Selected	Not Selected	Not Selected	Not Selected	Selected	Not Selected	Not Selected	Not Selected	Not Selected	Not Selected	Not Selected	Selected
Jordan	Faculty Member	Male	48	Local	Married	Upper		Private					University	Agree	PhD	25	Full time	Disagree	Yes	Yes	No	No	Yes	No	Not Sure	Yes	Neutral	Neutral	Neutral	Neutral	Neutral	Neutral	Strongly Agree	Neutral	Neutral	Strongly Disagree	Selected	Selected	Not Selected	Not Selected	Not Selected	Not Selected	Not Selected	Not Selected	Not Selected	Not Selected	Not Selected	Not Selected	Selected
Jordan	Faculty Member	Male	42	International	Married	Middle		Private					University	Agree	PhD	19	Full time	Strongly Disagree	Yes	Yes	No	No	No	No	Yes	Yes	Neutral	Neutral	Neutral	Neutral	Neutral	Neutral	Neutral	Neutral	Neutral	Neutral	Selected	Not Selected	Not Selected	Not Selected	Not Selected	Not Selected	Not Selected	Not Selected	Not Selected	Not Selected	Not Selected	Not Selected	Selected
Jordan	Faculty Member	Female	32	Local	Married	Upper		Govermental					University	Agree	MSc	7	Full time	Disagree	No	No	No	No	No	No	No	No	Agree	Agree	Disagree	Disagree	Agree	Disagree	Agree	Disagree	Agree	Disagree	Selected	Not Selected	Not Selected	Not Selected	Selected	Not Selected	Not Selected	Not Selected	Not Selected	Selected	Selected	Not Selected	Selected
Jordan	Faculty Member	Male	66	Local	Married	Upper		Govermental					University	Neutral	PhD	33	Full time	Neutral	Yes	Yes	Not Sure	Not Sure	Not Sure	Not Sure	Yes	No	Agree	Agree	Disagree	Disagree	Disagree	Agree	Strongly Agree	Neutral	Neutral	Strongly Agree	Selected	Not Selected	Not Selected	Not Selected	Not Selected	Selected	Not Selected	Selected	Not Selected	Not Selected	Not Selected	Not Selected	Selected
Jordan	Faculty Member	Male	39	Local	Married	Upper		Private					University	Strongly Agree	PhD	5	Full time	Agree	Not Sure	Not Sure	Not Sure	Not Sure	Not Sure	Not Sure	Not Sure	Not Sure	Strongly Agree	Strongly Agree	Strongly Agree	Strongly Agree	Strongly Agree	Strongly Agree	Strongly Agree	Strongly Agree	Strongly Agree	Strongly Agree	Not Selected	Selected	Not Selected	Not Selected	Selected	Not Selected	Not Selected	Not Selected	Not Selected	Not Selected	Not Selected	Not Selected	Not Selected
Jordan	Student	Male	22	International	Single	Low	Public	Private	PharmB	5	Very good	Not Working		Neutral				Agree	Not Sure	Yes	Yes	Not Sure	No	Not Sure	Yes	Yes	Strongly Agree	Strongly Agree	Agree	Agree	Agree	Disagree	Agree	Disagree	Agree	Agree	Selected	Selected	Selected	Selected	Selected	Selected	Selected	Selected	Not Selected	Not Selected	Selected	Selected	Selected
Jordan	Student	Male	22	Local	Single	Low	Private	Private	PharmB	5	Very good	Employment	Pharmacy	Neutral				Agree	No	No	No	No	No	No	Yes	Yes	Neutral	Disagree	Agree	Disagree	Agree	Agree	Neutral	Neutral	Agree	Neutral	Selected	Selected	Not Selected	Not Selected	Not Selected	Not Selected	Not Selected	Selected	Not Selected	Not Selected	Not Selected	Selected	Not Selected
Jordan	Student	Male	22	Local	Single	Low	Private	Private	PharmB	5	Very good	Employment	Pharmacy	Neutral				Agree	No	No	No	No	No	No	Yes	Yes	Neutral	Disagree	Agree	Disagree	Agree	Agree	Neutral	Neutral	Agree	Neutral	Selected	Selected	Not Selected	Not Selected	Not Selected	Not Selected	Not Selected	Selected	Not Selected	Not Selected	Not Selected	Selected	Not Selected
Jordan	Student	Male	23	International	Single	Low	Public	Private	PharmB	4	Very good	Employment	Others	Agree				Agree	Not Sure	Yes	Not Sure	Yes	Yes	Not Sure	Yes	Yes	Disagree	Disagree	Strongly Agree	Neutral	Strongly Agree	Disagree	Agree	Neutral	Neutral	Neutral	Selected	Selected	Not Selected	Not Selected	Not Selected	Not Selected	Not Selected	Selected	Not Selected	Not Selected	Not Selected	Not Selected	Not Selected
Jordan	Student	Male	21	International	Single	Low	Public	Private	PharmB	5	Excellent	Not Working		Neutral				Agree	Yes	Yes	Not Sure	Yes	Yes	Not Sure	No	Yes	Agree	Agree	Agree	Neutral	Strongly Agree	Neutral	Agree	Neutral	Agree	Neutral	Selected	Selected	Selected	Selected	Selected	Selected	Selected	Not Selected	Not Selected	Not Selected	Not Selected	Not Selected	Not Selected
Jordan	Faculty Member	Female	87	International	Others	Upper		Private					University	Strongly Agree	PhD	60	Part time	Strongly Agree	Not Sure	Not Sure	Not Sure	Yes	Yes	Yes	No	Yes	Strongly Agree	Agree	Agree	Agree	Agree	Agree	Agree	Agree	Agree	Agree	Not Selected	Selected	Not Selected	Selected	Not Selected	Selected	Selected	Not Selected	Not Selected	Not Selected	Selected	Not Selected	Selected
Jordan	Student	Male	20	Local	Single	Low	Private	Govermental	PharmD	4	Very good	Not Working		Agree				Neutral	Not Sure	Yes	Yes	Yes	Yes	Yes	Not Sure	Yes	Agree	Agree	Disagree	Disagree	Neutral	Neutral	Strongly Agree	Strongly Agree	Agree	Strongly Agree	Selected	Not Selected	Not Selected	Not Selected	Selected	Selected	Selected	Not Selected	Selected	Not Selected	Not Selected	Not Selected	Selected
Jordan	Faculty Member	Female	40	International	Married	Middle		Govermental					University	Agree	MSc	3.5	Full time	Strongly Agree	No	Yes	Yes	No	No	Yes	No	No	Agree	Strongly Agree	Neutral	Disagree	Neutral	Neutral	Neutral	Agree	Neutral	Agree	Not Selected	Not Selected	Selected	Not Selected	Not Selected	Selected	Not Selected	Not Selected	Not Selected	Not Selected	Not Selected	Not Selected	Not Selected
Jordan	Faculty Member	Male	34	International	Single	Low		Govermental					University	Disagree	MSc	3	Part time	Disagree	Yes	No	No	No	No	Yes	Yes	No	Strongly Agree	Agree	Strongly Agree	Strongly Agree	Strongly Disagree	Strongly Disagree	Disagree	Disagree	Disagree	Disagree	Not Selected	Not Selected	Not Selected	Not Selected	Selected	Not Selected	Not Selected	Not Selected	Not Selected	Not Selected	Not Selected	Not Selected	Not Selected
Jordan	Student	Female	24	Local	Others	Middle	Public	Private	PharmB	5	Good	Employment	Pharmacy	Disagree				Disagree	No	Not Sure	No	Not Sure	Not Sure	Not Sure	Not Sure	Not Sure	Strongly Agree	Strongly Agree	Neutral	Neutral	Neutral	Agree	Neutral	Agree	Neutral	Agree	Not Selected	Not Selected	Selected	Not Selected	Selected	Selected	Selected	Not Selected	Not Selected	Not Selected	Selected	Selected	Not Selected
Jordan	Student	Female	21	Local	Single	Middle	Public	Private	PharmB	4	Very good	Not Working		Neutral				Agree	Yes	Yes	Yes	Yes	Yes	Yes	Yes	Yes	Disagree	Disagree	Strongly Agree	Strongly Agree	Strongly Agree	Strongly Disagree	Neutral	Strongly Disagree	Strongly Disagree	Strongly Agree	Not Selected	Not Selected	Not Selected	Selected	Selected	Not Selected	Selected	Selected	Selected	Not Selected	Not Selected	Selected	Not Selected
Jordan	Student	Female	24	Local	Single	Middle	Private	Private	PharmB	5	Very good	Not Working		Disagree				Agree	No	Yes	No	No	No	No	Yes	No	Agree	Agree	Agree	Agree	Agree	Agree	Agree	Agree	Agree	Agree	Selected	Not Selected	Selected	Selected	Selected	Selected	Selected	Selected	Selected	Selected	Selected	Selected	Selected
Jordan	Student	Female	24	Local	Single	Middle	Public	Private	PharmB	5	Very good	Not Working		Disagree				Disagree	Yes	Yes	No	No	No	No	No	Yes	Agree	Agree	Agree	Agree	Agree	Agree	Agree	Agree	Agree	Agree	Selected	Selected	Not Selected	Not Selected	Selected	Selected	Selected	Selected	Selected	Not Selected	Not Selected	Selected	Selected
Jordan	Student	Female	24	Local	Single	Middle	Private	Private	PharmB	5	Good	Not Working		Agree				Neutral	No	Yes	No	No	No	Not Sure	Yes	Not Sure	Agree	Agree	Agree	Neutral	Neutral	Strongly Agree	Agree	Neutral	Neutral	Neutral	Selected	Not Selected	Not Selected	Not Selected	Not Selected	Not Selected	Not Selected	Selected	Not Selected	Selected	Selected	Not Selected	Selected
Jordan	Student	Female	24	Local	Single	Middle	Public	Private	PharmB	4	Good	Employment	Pharmacy	Agree				Neutral	Yes	Yes	Not Sure	Not Sure	Not Sure	Yes	Yes	Yes	Agree	Neutral	Agree	Agree	Agree	Neutral	Agree	Agree	Agree	Strongly Agree	Selected	Selected	Not Selected	Not Selected	Not Selected	Selected	Not Selected	Selected	Selected	Not Selected	Not Selected	Selected	Selected
Jordan	Student	Female	23	Local	Single	Middle	Public	Private	PharmB	5	Good	Not Working		Neutral				Neutral	Not Sure	Not Sure	No	Not Sure	No	No	Not Sure	Not Sure	Neutral	Neutral	Neutral	Neutral	Neutral	Neutral	Neutral	Neutral	Neutral	Neutral	Selected	Selected	Not Selected	Not Selected	Not Selected	Selected	Not Selected	Not Selected	Not Selected	Not Selected	Not Selected	Selected	Selected
Jordan	Student	Female	29	Local	Married	Low	Public	Private	PharmB	4	Fair	Employment	Hospital	Agree				Disagree	Yes	Not Sure	Not Sure	Not Sure	Yes	Not Sure	Yes	Not Sure	Agree	Disagree	Neutral	Strongly Disagree	Neutral	Neutral	Neutral	Neutral	Neutral	Agree	Selected	Selected	Not Selected	Not Selected	Not Selected	Selected	Not Selected	Selected	Selected	Not Selected	Not Selected	Not Selected	Not Selected
Jordan	Student	Male	22	Local	Single	Upper	Public	Private	PharmB	4	Very good	Not Working		Agree				Agree	Yes	Yes	Yes	Yes	Yes	Yes	Yes	Yes	Strongly Agree	Agree	Neutral	Neutral	Agree	Disagree	Disagree	Strongly Disagree	Agree	Neutral	Selected	Not Selected	Not Selected	Not Selected	Selected	Not Selected	Not Selected	Not Selected	Selected	Selected	Selected	Not Selected	Not Selected
Jordan	Student	Male	22	International	Single	Low	Public	Private	PharmB	4	Excellent	Not Working		Strongly Disagree				Disagree	No	No	No	No	No	No	No	No	Agree	Agree	Strongly Agree	Agree	Strongly Agree	Strongly Disagree	Disagree	Disagree	Neutral	Strongly Agree	Selected	Selected	Not Selected	Not Selected	Not Selected	Not Selected	Selected	Selected	Not Selected	Not Selected	Not Selected	Not Selected	Selected
Jordan	Student	Male	21	International	Others	Low	Public	Private	PharmB	4	Good	Not Working		Agree				Strongly Agree	Yes	Not Sure	Yes	No	Not Sure	Not Sure	Yes	Yes	Agree	Neutral	Agree	Agree	Neutral	Agree	Agree	Neutral	Agree	Agree	Selected	Not Selected	Not Selected	Selected	Selected	Selected	Not Selected	Not Selected	Selected	Not Selected	Not Selected	Not Selected	Selected
Jordan	Student	Female	25	Local	Married	Low	Public	Private	PharmB	5	Very good	Not Working		Neutral				Disagree	Not Sure	Not Sure	Not Sure	Not Sure	Not Sure	No	Yes	No	Neutral	Agree	Disagree	Disagree	Disagree	Agree	Disagree	Neutral	Agree	Neutral	Selected	Selected	Not Selected	Not Selected	Selected	Not Selected	Not Selected	Selected	Not Selected	Not Selected	Selected	Not Selected	Not Selected
Jordan	Student	Female	21	International	Single	Low	Public	Private	PharmB	4	Fair	Not Working		Neutral				Disagree	Not Sure	Yes	No	No	No	No	Not Sure	Yes	Agree	Neutral	Disagree	Disagree	Agree	Agree	Strongly Agree	Agree	Neutral	Agree	Not Selected	Not Selected	Not Selected	Not Selected	Not Selected	Not Selected	Not Selected	Selected	Not Selected	Not Selected	Selected	Not Selected	Selected
Jordan	Student	Female	22	International	Single	Low	Public	Private	PharmB	4	Excellent	Not Working		Neutral				Neutral	Yes	Yes	Yes	No	No	No	Yes	Not Sure	Agree	Agree	Agree	Neutral	Agree	Agree	Disagree	Neutral	Agree	Neutral	Selected	Not Selected	Not Selected	Selected	Not Selected	Not Selected	Not Selected	Not Selected	Not Selected	Not Selected	Not Selected	Not Selected	Not Selected
Jordan	Student	Female	21	International	Single	Middle	Private	Private	PharmB	4	Good	Internship	Pharmacy	Neutral				Strongly Disagree	Yes	No	No	No	Yes	No	Not Sure	Yes	Strongly Agree	Strongly Agree	Neutral	Neutral	Agree	Agree	Agree	Neutral	Agree	Neutral	Selected	Not Selected	Not Selected	Not Selected	Not Selected	Selected	Selected	Selected	Selected	Selected	Not Selected	Selected	Not Selected
Jordan	Student	Female	24	Local	Single	Middle	Public	Private	PharmB	4	Good	Not Working		Disagree				Strongly Disagree	Not Sure	No	No	No	No	No	No	Not Sure	Agree	Agree	Neutral	Disagree	Disagree	Disagree	Neutral	Disagree	Agree	Disagree	Selected	Not Selected	Not Selected	Not Selected	Selected	Not Selected	Not Selected	Not Selected	Selected	Not Selected	Selected	Not Selected	Selected
Jordan	Student	Female	21	Local	Single	Upper	Private	Private	PharmB	4	Very good	Not Working		Agree				Neutral	Yes	Yes	No	Not Sure	No	Not Sure	Yes	Yes	Neutral	Agree	Disagree	Disagree	Agree	Neutral	Agree	Disagree	Agree	Agree	Not Selected	Selected	Not Selected	Not Selected	Not Selected	Selected	Not Selected	Not Selected	Not Selected	Not Selected	Not Selected	Not Selected	Selected
Jordan	Student	Female	23	Local	Single	Upper	Public	Private	PharmB	5	Good	Not Working		Strongly Agree				Strongly Agree	Yes	Yes	Yes	No	Yes	No	Yes	Yes	Strongly Agree	Agree	Agree	Agree	Agree	Neutral	Strongly Agree	Strongly Disagree	Strongly Agree	Disagree	Selected	Selected	Not Selected	Not Selected	Selected	Selected	Not Selected	Selected	Selected	Not Selected	Not Selected	Selected	Selected
Jordan	Student	Female	23	International	Single	Middle	Public	Private	PharmD	4	Good	Not Working		Disagree				Neutral	Yes	Yes	No	Not Sure	No	Not Sure	Yes	Yes	Neutral	Neutral	Strongly Disagree	Strongly Disagree	Agree	Disagree	Agree	Agree	Disagree	Neutral	Not Selected	Not Selected	Selected	Not Selected	Not Selected	Not Selected	Not Selected	Not Selected	Not Selected	Not Selected	Not Selected	Not Selected	Not Selected
Jordan	Student	Female	21	Local	Single	Middle	Public	Private	PharmB	4	Fair	Internship		Disagree				Strongly Disagree	Yes	Yes	No	No	No	No	Yes	Yes	Agree	Neutral	Disagree	Disagree	Disagree	Strongly Disagree	Agree	Neutral	Agree	Strongly Agree	Not Selected	Not Selected	Not Selected	Not Selected	Selected	Not Selected	Not Selected	Selected	Selected	Selected	Not Selected	Not Selected	Selected
Jordan	Student	Female	22	International	Single	Middle	Private	Private	PharmB	4	Good	Internship	Pharmacy	Disagree				Strongly Disagree	Yes	No	No	No	No	No	No	No	Neutral	Neutral	Neutral	Neutral	Neutral	Neutral	Neutral	Neutral	Neutral	Neutral	Not Selected	Not Selected	Selected	Selected	Not Selected	Not Selected	Not Selected	Not Selected	Not Selected	Not Selected	Not Selected	Not Selected	Selected
Jordan	Student	Female	21	International	Married	Low	Public	Private	PharmB	4	Good	Not Working		Neutral				Agree	Yes	Yes	Yes	Not Sure	Not Sure	Not Sure	Not Sure	Yes	Strongly Agree	Strongly Agree	Neutral	Agree	Agree	Agree	Disagree	Disagree	Agree	Disagree	Selected	Selected	Not Selected	Selected	Not Selected	Not Selected	Not Selected	Selected	Not Selected	Not Selected	Not Selected	Not Selected	Not Selected
Jordan	Student	Female	21	International	Single	Middle	Public	Private	PharmB	4	Excellent	Not Working		Disagree				Disagree	Not Sure	No	No	No	No	No	Not Sure	No	Disagree	Disagree	Strongly Agree	Strongly Agree	Neutral	Strongly Disagree	Disagree	Disagree	Strongly Disagree	Agree	Not Selected	Not Selected	Not Selected	Not Selected	Selected	Selected	Not Selected	Not Selected	Selected	Selected	Not Selected	Not Selected	Selected
Jordan	Student	Female	22	International	Single	Low	Public	Private	PharmB	4	Excellent	Internship	Pharmacy	Agree				Neutral	Not Sure	Yes	Not Sure	Not Sure	Not Sure	Not Sure	Yes	Not Sure	Strongly Disagree	Disagree	Disagree	Strongly Disagree	Agree	Agree	Strongly Disagree	Neutral	Disagree	Strongly Agree	Not Selected	Not Selected	Not Selected	Not Selected	Not Selected	Selected	Not Selected	Not Selected	Selected	Not Selected	Not Selected	Selected	Selected
Jordan	Student	Male	22	Local	Single	Low	Public	Private	PharmB	4	Good	Employment	Others	Disagree				Strongly Disagree	No	No	No	No	No	No	Yes	No	Strongly Agree	Strongly Agree	Strongly Agree	Agree	Agree	Agree	Agree	Strongly Agree	Agree	Strongly Agree	Not Selected	Selected	Not Selected	Selected	Not Selected	Not Selected	Not Selected	Not Selected	Not Selected	Not Selected	Not Selected	Not Selected	Selected
Jordan	Student	Female	23	Local	Single	Low	Public	Private	PharmB	5	Very good	Internship	Pharmacy	Disagree				Disagree	Not Sure	Not Sure	Not Sure	Not Sure	Not Sure	Not Sure	Yes	Not Sure	Agree	Agree	Neutral	Neutral	Agree	Neutral	Neutral	Neutral	Agree	Agree	Not Selected	Not Selected	Selected	Selected	Not Selected	Selected	Selected	Not Selected	Not Selected	Not Selected	Not Selected	Not Selected	Selected
Jordan	Student	Female	20	Local	Single	Middle	Private	Private	PharmB	4	Very good	Not Working		Strongly Disagree				Neutral	Not Sure	Yes	No	Not Sure	Yes	Yes	Yes	No	Strongly Agree	Strongly Agree	Disagree	Disagree	Neutral	Neutral	Neutral	Neutral	Agree	Agree	Not Selected	Not Selected	Not Selected	Not Selected	Not Selected	Not Selected	Not Selected	Not Selected	Not Selected	Not Selected	Not Selected	Not Selected	Not Selected
Jordan	Student	Female	22	Local	Single	Low	Public	Private	PharmB	4	Good	Not Working		Strongly Agree				Agree	Yes	Yes	Not Sure	Yes	No	No	Yes	Yes	Agree	Agree	Agree	Agree	Agree	Neutral	Neutral	Neutral	Agree	Agree	Selected	Selected	Selected	Selected	Selected	Selected	Selected	Selected	Selected	Selected	Selected	Selected	Selected
Jordan	Student	Female	21	Local	Single	Upper	Private	Private	PharmB	4	Good	Not Working		Strongly Agree				Strongly Disagree	Yes	Not Sure	Not Sure	Not Sure	Not Sure	Not Sure	Yes	Yes	Strongly Agree	Strongly Agree	Strongly Agree	Strongly Agree	Strongly Agree	Strongly Agree	Strongly Agree	Strongly Agree	Strongly Agree	Strongly Agree	Selected	Not Selected	Selected	Selected	Not Selected	Selected	Not Selected	Not Selected	Not Selected	Selected	Not Selected	Not Selected	Not Selected
Jordan	Student	Female	21	Local	Single	Middle	Public	Private	PharmB	4	Good	Internship		Agree				Neutral	Yes	Not Sure	Not Sure	No	No	No	Yes	Yes	Strongly Agree	Strongly Agree	Strongly Agree	Agree	Strongly Agree	Strongly Disagree	Strongly Disagree	Neutral	Strongly Agree	Strongly Agree	Not Selected	Selected	Selected	Selected	Selected	Not Selected	Not Selected	Not Selected	Not Selected	Selected	Not Selected	Selected	Selected
Jordan	Student	Female	32	Local	Married	Low	Public	Private	PharmB	5	Good	Not Working		Disagree				Neutral	Yes	No	No	No	No	No	No	No	Strongly Agree	Agree	Agree	Agree	Agree	Agree	Agree	Agree	Agree	Agree	Selected	Selected	Not Selected	Not Selected	Not Selected	Not Selected	Not Selected	Not Selected	Not Selected	Not Selected	Not Selected	Not Selected	Selected
Jordan	Student	Female	21	Local	Single	Middle	Public	Private	PharmB	4	Very good	Not Working		Strongly Disagree				Strongly Disagree	Yes	Not Sure	No	No	No	No	Yes	Yes	Agree	Agree	Neutral	Agree	Agree	Disagree	Neutral	Neutral	Agree	Neutral	Selected	Selected	Selected	Not Selected	Not Selected	Not Selected	Selected	Selected	Selected	Not Selected	Selected	Not Selected	Selected
Jordan	Student	Female	22	Local	Single	Middle	Private	Private	PharmB	4	Good	Not Working		Neutral				Neutral	No	No	No	No	No	No	Yes	No	Strongly Agree	Agree	Neutral	Disagree	Agree	Disagree	Agree	Agree	Disagree	Disagree	Selected	Not Selected	Not Selected	Not Selected	Not Selected	Not Selected	Selected	Not Selected	Not Selected	Not Selected	Not Selected	Not Selected	Selected
Jordan	Student	Female	22	Local	Single	Middle	Public	Private	PharmB	4	Very good	Not Working		Disagree				Strongly Disagree	Yes	No	No	No	No	No	No	Not Sure	Strongly Agree	Strongly Agree	Neutral	Neutral	Agree	Neutral	Agree	Disagree	Agree	Disagree	Not Selected	Not Selected	Not Selected	Not Selected	Not Selected	Not Selected	Not Selected	Not Selected	Not Selected	Selected	Not Selected	Not Selected	Selected
Jordan	Student	Female	21	Local	Single	Middle	Private	Private	PharmB	4	Good	Not Working		Neutral				Disagree	No	Not Sure	No	No	No	No	No	No	Neutral	Neutral	Neutral	Neutral	Neutral	Neutral	Neutral	Neutral	Neutral	Neutral	Not Selected	Not Selected	Not Selected	Not Selected	Selected	Not Selected	Not Selected	Not Selected	Not Selected	Not Selected	Not Selected	Not Selected	Not Selected
Jordan	Student	Female	22	International	Married	Middle	Public	Private	PharmB	5	Very good	Not Working		Agree				Neutral	Yes	Yes	No	No	No	Not Sure	Yes	Yes	Agree	Agree	Disagree	Neutral	Disagree	Strongly Disagree	Strongly Agree	Strongly Disagree	Strongly Agree	Strongly Disagree	Not Selected	Not Selected	Selected	Selected	Selected	Selected	Not Selected	Not Selected	Selected	Not Selected	Not Selected	Selected	Selected
Jordan	Student	Male	22	International	Single	Low	Private	Private	PharmB	5	Very good	Not Working		Neutral				Neutral	Yes	No	No	No	No	No	No	No	Agree	Agree	Neutral	Neutral	Neutral	Strongly Agree	Agree	Agree	Strongly Agree	Strongly Agree	Selected	Selected	Not Selected	Selected	Not Selected	Selected	Selected	Not Selected	Not Selected	Not Selected	Not Selected	Not Selected	Not Selected
Jordan	Student	Female	21	International	Single	Low	Private	Private	PharmB	5	Good	Not Working		Neutral				Strongly Agree	Not Sure	Not Sure	Not Sure	Not Sure	Not Sure	Not Sure	Not Sure	Not Sure	Neutral	Neutral	Neutral	Neutral	Neutral	Neutral	Neutral	Neutral	Neutral	Neutral	Not Selected	Not Selected	Not Selected	Not Selected	Not Selected	Not Selected	Not Selected	Selected	Not Selected	Not Selected	Not Selected	Not Selected	Not Selected
Jordan	Student	Male	22	International	Single	Low	Public	Private	PharmB	4	Very good	Not Working		Agree				Neutral	Yes	Not Sure	No	No	No	No	No	No	Neutral	Neutral	Neutral	Neutral	Neutral	Neutral	Neutral	Neutral	Neutral	Neutral	Not Selected	Selected	Selected	Not Selected	Not Selected	Not Selected	Not Selected	Not Selected	Not Selected	Not Selected	Not Selected	Not Selected	Not Selected
Jordan	Student	Male	21	Local	Single	Low	Public	Private	PharmB	4	Good	Not Working	Pharmacy	Strongly Disagree				Strongly Disagree	No	Yes	No	Yes	Not Sure	Not Sure	Not Sure	Not Sure	Agree	Agree	Strongly Disagree	Strongly Disagree	Strongly Disagree	Strongly Disagree	Disagree	Disagree	Disagree	Disagree	Selected	Not Selected	Not Selected	Not Selected	Not Selected	Selected	Not Selected	Selected	Not Selected	Not Selected	Not Selected	Not Selected	Not Selected
Jordan	Student	Female	39	Local	Married	Middle	Public	Private	PharmB	4	Good	Employment	Hospital	Neutral				Disagree	No	No	No	No	No	No	Not Sure	No	Agree	Neutral	Strongly Disagree	Strongly Disagree	Strongly Agree	Strongly Disagree	Strongly Disagree	Disagree	Disagree	Strongly Disagree	Selected	Selected	Not Selected	Not Selected	Not Selected	Not Selected	Not Selected	Selected	Selected	Not Selected	Not Selected	Not Selected	Selected
Jordan	Student	Female	29	International	Married	Low	Public	Private	PharmB	4	Very good	Not Working		Neutral				Neutral	Not Sure	Not Sure	Not Sure	Not Sure	Not Sure	Not Sure	Yes	Not Sure	Neutral	Neutral	Neutral	Neutral	Neutral	Neutral	Neutral	Neutral	Neutral	Neutral	Selected	Selected	Not Selected	Not Selected	Not Selected	Not Selected	Selected	Not Selected	Not Selected	Not Selected	Not Selected	Not Selected	Not Selected
Jordan	Student	Male	22	Local	Single	Low	Public	Private	PharmB	4	Good	Not Working	Others	Neutral				Agree	No	Yes	No	No	No	No	Yes	No	Agree	Agree	Neutral	Neutral	Agree	Agree	Agree	Agree	Agree	Agree	Not Selected	Not Selected	Not Selected	Not Selected	Selected	Selected	Selected	Not Selected	Not Selected	Not Selected	Not Selected	Not Selected	Selected
Jordan	Student	Female	21	International	Single	Low	Public	Private	PharmB	3	Very good	Not Working		Neutral				Neutral	Not Sure	Yes	No	Not Sure	Yes	No	Yes	Yes	Agree	Agree	Strongly Disagree	Strongly Disagree	Disagree	Neutral	Agree	Strongly Disagree	Strongly Agree	Disagree	Not Selected	Selected	Selected	Not Selected	Selected	Selected	Not Selected	Selected	Selected	Not Selected	Not Selected	Not Selected	Not Selected
Jordan	Student	Female	21	Local	Single	Upper	Private	Private	PharmB	4	Excellent	Not Working		Neutral				Neutral	Yes	Yes	Not Sure	Not Sure	Not Sure	Not Sure	Yes	Not Sure	Agree	Agree	Agree	Agree	Agree	Agree	Strongly Agree	Neutral	Neutral	Disagree	Selected	Not Selected	Not Selected	Not Selected	Selected	Not Selected	Not Selected	Not Selected	Not Selected	Not Selected	Not Selected	Not Selected	Selected
Jordan	Student	Female	21	International	Single	Low	Public	Private	PharmB	4	Good	Not Working		Neutral				Agree	Yes	Yes	Not Sure	Yes	Not Sure	Not Sure	Yes	Yes	Agree	Agree	Neutral	Neutral	Agree	Disagree	Strongly Agree	Agree	Neutral	Neutral	Not Selected	Selected	Selected	Not Selected	Not Selected	Not Selected	Not Selected	Selected	Selected	Not Selected	Not Selected	Selected	Selected
Jordan	Student	Female	21	International	Single	Low	Public	Private	PharmB	4	Excellent	Internship	Pharmacy	Strongly Agree				Neutral	Yes	Not Sure	Not Sure	No	Yes	Not Sure	Not Sure	Yes	Neutral	Neutral	Strongly Agree	Agree	Agree	Agree	Disagree	Neutral	Agree	Agree	Selected	Not Selected	Not Selected	Not Selected	Selected	Not Selected	Selected	Not Selected	Not Selected	Not Selected	Not Selected	Not Selected	Selected
Jordan	Student	Female	21	Local	Single	Middle	Public	Private	PharmB	4	Fair	Not Working		Disagree				Strongly Disagree	No	Yes	No	No	Not Sure	No	No	Not Sure	Neutral	Neutral	Strongly Agree	Agree	Strongly Agree	Disagree	Neutral	Neutral	Neutral	Neutral	Not Selected	Not Selected	Not Selected	Not Selected	Not Selected	Not Selected	Selected	Not Selected	Not Selected	Not Selected	Not Selected	Not Selected	Not Selected
Jordan	Student	Male	21	International	Single	Low	Public	Private	PharmB	4	Very good	Not Working		Neutral				Disagree	No	No	No	No	No	No	No	Yes	Agree	Agree	Strongly Disagree	Strongly Disagree	Strongly Disagree	Agree	Neutral	Strongly Disagree	Strongly Agree	Disagree	Selected	Not Selected	Not Selected	Selected	Selected	Selected	Selected	Selected	Selected	Selected	Selected	Not Selected	Not Selected
Jordan	Student	Female	23	International	Single	Low	Private	Private	PharmB	4	Very good	Not Working		Neutral				Disagree	Not Sure	Not Sure	Not Sure	Not Sure	Not Sure	Not Sure	Not Sure	Not Sure	Agree	Neutral	Neutral	Disagree	Disagree	Disagree	Neutral	Disagree	Neutral	Strongly Disagree	Not Selected	Not Selected	Not Selected	Not Selected	Selected	Not Selected	Selected	Selected	Not Selected	Selected	Selected	Not Selected	Not Selected
Jordan	Student	Female	21	Local	Single	Low	Public	Private	PharmB	4	Excellent	Not Working		Neutral				Disagree	Yes	Not Sure	Not Sure	Yes	Not Sure	No	Yes	Yes	Agree	Agree	Agree	Agree	Strongly Agree	Neutral	Neutral	Neutral	Agree	Agree	Selected	Selected	Not Selected	Not Selected	Not Selected	Not Selected	Selected	Selected	Not Selected	Not Selected	Not Selected	Selected	Not Selected
Jordan	Student	Female	21	International	Single	Low	Public	Private	PharmB	3	Good	Not Working		Disagree				Neutral	Yes	Yes	No	No	Not Sure	Not Sure	Yes	Yes	Agree	Agree	Agree	Strongly Agree	Agree	Agree	Neutral	Neutral	Agree	Agree	Selected	Not Selected	Selected	Not Selected	Selected	Selected	Not Selected	Selected	Not Selected	Not Selected	Not Selected	Not Selected	Selected
Jordan	Student	Female	21	International	Single	Low	Public	Private	PharmB	4	Very good	Not Working		Neutral				Neutral	Yes	Yes	Yes	Yes	Yes	Yes	Yes	Yes	Agree	Agree	Agree	Agree	Agree	Neutral	Neutral	Neutral	Agree	Agree	Selected	Selected	Selected	Selected	Selected	Selected	Selected	Selected	Selected	Selected	Selected	Selected	Selected
Jordan	Student	Female	20	International	Single	Low	Public	Private	PharmB	4	Excellent	Not Working		Disagree				Disagree	Yes	No	Yes	No	No	No	Not Sure	No	Agree	Agree	Disagree	Disagree	Agree	Disagree	Disagree	Strongly Disagree	Neutral	Agree	Selected	Selected	Not Selected	Not Selected	Selected	Selected	Selected	Selected	Selected	Not Selected	Selected	Not Selected	Not Selected
Jordan	Student	Female	21	International	Single	Middle	Public	Private	PharmB	4	Very good	Not Working		Disagree				Disagree	No	No	No	No	No	No	Yes	Yes	Agree	Agree	Neutral	Disagree	Disagree	Neutral	Neutral	Agree	Neutral	Disagree	Selected	Not Selected	Not Selected	Not Selected	Selected	Selected	Not Selected	Not Selected	Selected	Not Selected	Not Selected	Not Selected	Not Selected
Jordan	Student	Female	21	International	Single	Low	Public	Private	PharmB	4	Excellent	Not Working		Disagree				Neutral	Yes	Yes	No	Not Sure	No	No	Yes	Yes	Strongly Agree	Strongly Agree	Neutral	Neutral	Agree	Neutral	Agree	Neutral	Agree	Neutral	Not Selected	Not Selected	Not Selected	Not Selected	Not Selected	Selected	Selected	Selected	Not Selected	Not Selected	Not Selected	Selected	Selected
Jordan	Student	Female	21	Local	Single	Upper	Private	Private	PharmB	4	Good	Not Working	Pharmacy	Disagree				Strongly Disagree	No	Not Sure	No	No	No	No	Not Sure	Not Sure	Agree	Agree	Agree	Disagree	Disagree	Agree	Disagree	Disagree	Agree	Neutral	Selected	Selected	Not Selected	Not Selected	Not Selected	Not Selected	Selected	Selected	Selected	Not Selected	Selected	Not Selected	Selected
Jordan	Student	Female	21	International	Single	Middle	Public	Private	PharmB	4	Excellent	Not Working		Neutral				Neutral	Not Sure	Not Sure	Not Sure	Not Sure	Not Sure	Not Sure	Not Sure	Not Sure	Agree	Agree	Agree	Agree	Agree	Agree	Agree	Disagree	Agree	Neutral	Selected	Selected	Not Selected	Selected	Selected	Selected	Selected	Selected	Selected	Selected	Not Selected	Selected	Selected
Jordan	Student	Female	21	Local	Single	Low	Private	Private	PharmB	4	Very good	Not Working	Pharmacy	Strongly Disagree				Disagree	Not Sure	Yes	No	No	No	No	No	No	Neutral	Agree	Neutral	Disagree	Disagree	Agree	Neutral	Neutral	Neutral	Strongly Agree	Selected	Selected	Not Selected	Not Selected	Not Selected	Selected	Selected	Not Selected	Selected	Not Selected	Not Selected	Selected	Selected
Jordan	Student	Male	22	International	Single	Low	Public	Private	PharmB	4	Very good	Not Working		Strongly Agree				Agree	Yes	Yes	No	No	No	No	Yes	Yes	Neutral	Agree	Disagree	Disagree	Strongly Agree	Disagree	Neutral	Neutral	Agree	Agree	Selected	Selected	Not Selected	Selected	Selected	Selected	Selected	Selected	Selected	Not Selected	Not Selected	Not Selected	Selected
Jordan	Student	Male	21	International	Single	Middle	Private	Private	PharmB	4	Good	Employment	Others	Strongly Agree				Agree	Yes	Yes	No	No	Yes	Not Sure	Yes	Yes	Agree	Agree	Strongly Disagree	Disagree	Disagree	Agree	Strongly Agree	Strongly Disagree	Agree	Neutral	Selected	Not Selected	Not Selected	Not Selected	Selected	Selected	Selected	Selected	Not Selected	Not Selected	Selected	Selected	Selected
Jordan	Student	Male	21	International	Single	Middle	Public	Private	PharmB	4	Very good	Employment	Pharmacy	Strongly Agree				Neutral	Yes	Not Sure	No	No	Not Sure	No	Yes	Yes	Strongly Agree	Strongly Agree	Neutral	Neutral	Neutral	Strongly Agree	Strongly Agree	Strongly Disagree	Strongly Agree	Strongly Agree	Selected	Selected	Selected	Selected	Selected	Selected	Selected	Selected	Selected	Selected	Selected	Selected	Selected
Jordan	Student	Female	22	International	Single	Low	Public	Private	PharmB	4	Very good	Not Working		Agree				Disagree	Not Sure	Not Sure	Not Sure	Not Sure	Not Sure	Not Sure	Not Sure	Not Sure	Strongly Agree	Neutral	Neutral	Agree	Agree	Strongly Agree	Strongly Agree	Strongly Disagree	Strongly Agree	Neutral	Not Selected	Not Selected	Not Selected	Not Selected	Not Selected	Selected	Not Selected	Not Selected	Not Selected	Selected	Selected	Not Selected	Not Selected
Jordan	Student	Female	21	International	Single	Low	Public	Private	PharmB	4	Excellent	Not Working		Neutral				Neutral	Yes	Not Sure	No	No	No	No	Not Sure	Yes	Agree	Agree	Disagree	Disagree	Neutral	Neutral	Neutral	Neutral	Neutral	Neutral	Selected	Not Selected	Not Selected	Not Selected	Selected	Not Selected	Selected	Not Selected	Not Selected	Not Selected	Not Selected	Selected	Selected
Jordan	Student	Female	21	Local	Single	Middle	Private	Private	PharmB	4	Good	Not Working		Neutral				Strongly Disagree	Not Sure	No	No	No	No	No	Not Sure	No	Agree	Agree	Agree	Agree	Agree	Strongly Agree	Agree	Neutral	Strongly Agree	Agree	Selected	Not Selected	Not Selected	Not Selected	Selected	Not Selected	Not Selected	Not Selected	Selected	Not Selected	Selected	Selected	Selected
Jordan	Student	Female	22	Local	Single	Low	Public	Private	PharmB	5	Very good	Internship		Agree				Agree	Not Sure	Not Sure	Not Sure	Yes	Not Sure	Yes	Yes	Not Sure	Agree	Agree	Agree	Agree	Agree	Agree	Neutral	Neutral	Agree	Neutral	Not Selected	Not Selected	Not Selected	Selected	Selected	Selected	Selected	Not Selected	Not Selected	Not Selected	Selected	Selected	Not Selected
Jordan	Student	Male	20	International	Single	Low	Public	Private	PharmB	4	Excellent	Internship	Pharmacy	Neutral				Agree	Yes	Not Sure	No	No	Yes	No	Not Sure	Yes	Strongly Agree	Agree	Neutral	Disagree	Agree	Agree	Agree	Disagree	Agree	Disagree	Selected	Selected	Not Selected	Not Selected	Selected	Selected	Selected	Selected	Selected	Selected	Not Selected	Selected	Selected
Jordan	Student	Male	21	International	Single	Upper	Private	Private	PharmB	4	Very good	Not Working		Neutral				Neutral	Yes	Yes	Yes	Yes	No	Yes	Yes	Yes	Agree	Agree	Agree	Neutral	Agree	Neutral	Neutral	Agree	Neutral	Neutral	Selected	Selected	Selected	Not Selected	Selected	Selected	Selected	Selected	Selected	Selected	Selected	Selected	Selected
Jordan	Student	Female	21	Local	Single	Middle	Private	Private	PharmB	4	Good	Not Working		Neutral				Strongly Disagree	Not Sure	No	No	No	No	No	Not Sure	No	Agree	Agree	Agree	Agree	Agree	Strongly Agree	Agree	Neutral	Strongly Agree	Agree	Selected	Not Selected	Not Selected	Not Selected	Selected	Not Selected	Not Selected	Not Selected	Selected	Not Selected	Selected	Selected	Selected
Jordan	Student	Male	22	Local	Single	Middle	Public	Govermental	PharmB	4	Very good	Not Working		Neutral				Neutral	Yes	Yes	No	No	No	No	Yes	Yes	Agree	Agree	Neutral	Neutral	Agree	Neutral	Agree	Neutral	Agree	Disagree	Selected	Selected	Not Selected	Selected	Not Selected	Selected	Not Selected	Selected	Not Selected	Not Selected	Not Selected	Selected	Selected
Jordan	Student	Male	20	Local	Single	Middle	Public	Govermental	PharmD	3	Excellent	Employment		Neutral				Strongly Disagree	Yes	No	No	No	No	Not Sure	Yes	No	Agree	Strongly Agree	Strongly Disagree	Strongly Disagree	Disagree	Neutral	Strongly Agree	Disagree	Agree	Strongly Disagree	Selected	Not Selected	Not Selected	Not Selected	Not Selected	Not Selected	Not Selected	Not Selected	Not Selected	Not Selected	Not Selected	Not Selected	Selected
Jordan	Student	Male	21	Local	Single	Low	Private	Govermental	PharmB	3	Good	Not Working		Disagree				Strongly Disagree	Yes	Yes	No	Yes	Not Sure	No	Yes	Yes	Disagree	Agree	Disagree	Strongly Disagree	Agree	Agree	Agree	Strongly Disagree	Neutral	Neutral	Selected	Selected	Not Selected	Not Selected	Not Selected	Not Selected	Not Selected	Not Selected	Not Selected	Not Selected	Not Selected	Not Selected	Not Selected
Jordan	Student	Male	22	Local	Single	Low	Private	Govermental	PharmD	5	Excellent	Employment		Neutral				Strongly Disagree	No	No	No	No	No	No	No	No	Agree	Agree	Strongly Disagree	Disagree	Disagree	Disagree	Neutral	Neutral	Disagree	Disagree	Selected	Selected	Not Selected	Not Selected	Not Selected	Not Selected	Not Selected	Not Selected	Not Selected	Not Selected	Not Selected	Not Selected	Selected
Jordan	Student	Male	22	Local	Single	Middle	Private	Govermental	PharmD	5	Good	Not Working		Agree				Disagree	Yes	Not Sure	No	No	No	No	Yes	Yes	Agree	Agree	Disagree	Disagree	Disagree	Neutral	Strongly Agree	Disagree	Agree	Strongly Disagree	Selected	Not Selected	Not Selected	Not Selected	Not Selected	Not Selected	Not Selected	Selected	Not Selected	Not Selected	Not Selected	Selected	Selected
Jordan	Student	Male	25	Local	Single	Middle	Private	Govermental	PharmD	6	Very good	Not Working		Disagree				Disagree	Not Sure	No	No	No	No	No	No	No	Strongly Agree	Strongly Agree	Neutral	Neutral	Neutral	Disagree	Strongly Agree	Neutral	Neutral	Neutral	Selected	Selected	Not Selected	Not Selected	Not Selected	Not Selected	Selected	Selected	Selected	Not Selected	Not Selected	Selected	Selected
Jordan	Student	Male	23	Local	Single	Middle	Public	Govermental	PharmD	6	Good	Not Working		Agree				Agree	Yes	Yes	No	No	Yes	No	Yes	Yes	Strongly Agree	Strongly Agree	Neutral	Neutral	Strongly Disagree	Strongly Agree	Neutral	Neutral	Neutral	Disagree	Selected	Selected	Not Selected	Not Selected	Not Selected	Not Selected	Not Selected	Selected	Selected	Not Selected	Not Selected	Selected	Selected
Jordan	Student	Male	23	Local	Single	Upper	Public	Govermental	PharmD	6	Good	Employment		Neutral				Disagree	Yes	Yes	No	No	Yes	No	No	No	Neutral	Agree	Strongly Disagree	Strongly Agree	Agree	Neutral	Neutral	Agree	Disagree	Agree	Selected	Not Selected	Not Selected	Selected	Not Selected	Not Selected	Selected	Selected	Not Selected	Not Selected	Not Selected	Selected	Selected
Jordan	Student	Female	22	Local	Single	Upper	Private	Govermental	PharmD	5	Very good	Not Working		Agree				Neutral	Yes	Yes	Not Sure	Not Sure	Yes	Yes	Not Sure	Yes	Agree	Agree	Disagree	Disagree	Neutral	Neutral	Agree	Disagree	Agree	Neutral	Selected	Selected	Not Selected	Selected	Not Selected	Selected	Selected	Selected	Selected	Not Selected	Not Selected	Selected	Selected
Jordan	Student	Female	22	Local	Single	Middle	Private	Govermental	PharmD	5	Very good	Not Working		Disagree				Neutral	Yes	Not Sure	Not Sure	Yes	Not Sure	Not Sure	Yes	Yes	Agree	Agree	Disagree	Strongly Disagree	Disagree	Neutral	Agree	Disagree	Neutral	Disagree	Not Selected	Selected	Not Selected	Selected	Not Selected	Selected	Selected	Selected	Not Selected	Not Selected	Selected	Selected	Selected
Jordan	Student	Male	22	Local	Single	Middle	Private	Govermental	PharmD	5	Very good	Not Working		Disagree				Strongly Disagree	Yes	No	No	No	No	No	Not Sure	Yes	Strongly Agree	Strongly Agree	Disagree	Disagree	Disagree	Agree	Strongly Agree	Strongly Disagree	Strongly Agree	Neutral	Selected	Selected	Not Selected	Not Selected	Selected	Not Selected	Selected	Selected	Not Selected	Not Selected	Selected	Selected	Selected
Jordan	Student	Male	22	Local	Single	Low	Public	Govermental	PharmD	5	Very good	Not Working		Neutral				Disagree	Yes	Yes	Yes	Yes	Yes	No	No	No	Strongly Agree	Strongly Agree	Neutral	Disagree	Disagree	Agree	Agree	Disagree	Agree	Agree	Selected	Selected	Selected	Selected	Not Selected	Not Selected	Not Selected	Not Selected	Not Selected	Not Selected	Not Selected	Not Selected	Not Selected
Jordan	Student	Male	22	Local	Single	Middle	Private	Govermental	PharmB	5	Excellent	Not Working		Disagree				Strongly Disagree	No	No	No	No	No	No	Yes	No	Neutral	Neutral	Neutral	Agree	Agree	Disagree	Disagree	Neutral	Neutral	Strongly Agree	Selected	Not Selected	Not Selected	Not Selected	Not Selected	Not Selected	Not Selected	Not Selected	Not Selected	Not Selected	Not Selected	Not Selected	Selected
Jordan	Student	Male	22	Local	Single	Middle	Public	Govermental	PharmD	5	Excellent	Employment		Neutral				Strongly Disagree	Yes	Yes	No	Yes	Yes	No	No	Yes	Agree	Agree	Neutral	Neutral	Agree	Agree	Strongly Agree	Strongly Disagree	Strongly Agree	Disagree	Selected	Selected	Not Selected	Not Selected	Selected	Selected	Selected	Selected	Not Selected	Not Selected	Not Selected	Selected	Selected
Jordan	Student	Male	22	Local	Single	Upper	Private	Govermental	PharmD	5	Very good	Not Working		Neutral				Disagree	Yes	No	No	No	Yes	No	Yes	No	Agree	Agree	Disagree	Disagree	Agree	Disagree	Agree	Disagree	Strongly Agree	Neutral	Selected	Not Selected	Not Selected	Selected	Selected	Not Selected	Selected	Not Selected	Not Selected	Selected	Not Selected	Not Selected	Selected
Jordan	Student	Female	23	Local	Single	Middle	Public	Govermental	PharmD	5	Very good	Not Working		Disagree				Disagree	Not Sure	Yes	Yes	Yes	Not Sure	Not Sure	Not Sure	Not Sure	Strongly Agree	Strongly Agree	Strongly Agree	Neutral	Neutral	Neutral	Strongly Agree	Neutral	Strongly Agree	Strongly Agree	Selected	Not Selected	Not Selected	Not Selected	Selected	Selected	Not Selected	Selected	Not Selected	Not Selected	Selected	Not Selected	Selected
Jordan	Student	Female	21	Local	Single	Middle	Public	Govermental	PharmD	4	Very good	Not Working		Disagree				Disagree	Not Sure	Yes	Not Sure	Yes	Not Sure	No	Yes	Yes	Agree	Agree	Disagree	Strongly Disagree	Strongly Disagree	Neutral	Strongly Agree	Strongly Disagree	Agree	Disagree	Selected	Selected	Selected	Selected	Selected	Selected	Selected	Selected	Selected	Selected	Selected	Selected	Selected
Jordan	Student	Female	19	Local	Single	Middle	Public	Govermental	PharmD	2	Good	Not Working		Disagree				Disagree	Not Sure	No	No	No	Not Sure	Not Sure	Not Sure	Not Sure	Agree	Agree	Neutral	Neutral	Neutral	Agree	Agree	Disagree	Agree	Disagree	Selected	Selected	Not Selected	Selected	Not Selected	Selected	Selected	Not Selected	Selected	Not Selected	Not Selected	Selected	Selected
Jordan	Student	Female	20	Local	Single	Upper	Private	Govermental	PharmB	3	Very good	Employment		Strongly Agree				Agree	Yes	Yes	Not Sure	Not Sure	No	No	Yes	Yes	Strongly Agree	Strongly Agree	Disagree	Disagree	Neutral	Agree	Agree	Strongly Disagree	Strongly Agree	Strongly Disagree	Selected	Selected	Not Selected	Not Selected	Not Selected	Selected	Not Selected	Not Selected	Not Selected	Not Selected	Not Selected	Not Selected	Selected
Jordan	Student	Female	21	Local	Single	Low	Public	Govermental	PharmD	4	Good	Not Working		Disagree				Disagree	Not Sure	Not Sure	Not Sure	Not Sure	Not Sure	Not Sure	Not Sure	Not Sure	Agree	Agree	Agree	Agree	Agree	Agree	Neutral	Agree	Agree	Agree	Selected	Selected	Selected	Selected	Selected	Selected	Selected	Selected	Selected	Selected	Selected	Selected	Selected
Jordan	Student	Female	22	Local	Single	Middle	Public	Govermental	PharmD	5	Excellent	Not Working		Disagree				Disagree	No	Yes	Yes	Yes	Not Sure	No	Yes	Yes	Strongly Agree	Strongly Agree	Strongly Agree	Strongly Agree	Strongly Agree	Strongly Agree	Strongly Agree	Strongly Agree	Strongly Agree	Strongly Agree	Selected	Selected	Selected	Selected	Selected	Selected	Selected	Selected	Selected	Selected	Selected	Selected	Selected
Jordan	Student	Female	22	Local	Single	Upper	Public	Govermental	PharmD	5	Very good	Not Working		Neutral				Agree	Not Sure	Yes	Yes	Yes	Yes	No	Not Sure	Yes	Agree	Agree	Strongly Agree	Strongly Agree	Strongly Agree	Neutral	Neutral	Neutral	Neutral	Disagree	Selected	Selected	Not Selected	Selected	Selected	Not Selected	Selected	Selected	Selected	Not Selected	Not Selected	Selected	Selected
Jordan	Student	Female	22	Local	Single	Upper	Public	Govermental	PharmD	5	Very good	Not Working		Disagree				Strongly Disagree	Not Sure	No	Not Sure	Not Sure	No	No	No	No	Strongly Agree	Strongly Agree	Strongly Agree	Agree	Neutral	Agree	Disagree	Disagree	Neutral	Strongly Agree	Selected	Selected	Selected	Selected	Selected	Selected	Selected	Selected	Selected	Selected	Selected	Selected	Selected
Jordan	Student	Female	22	Local	Single	Upper	Public	Govermental	PharmD	5	Excellent	Not Working		Strongly Disagree				Strongly Disagree	No	No	No	No	No	No	No	No	Disagree	Disagree	Strongly Disagree	Strongly Disagree	Strongly Disagree	Neutral	Strongly Agree	Disagree	Agree	Strongly Disagree	Selected	Selected	Selected	Selected	Selected	Selected	Selected	Selected	Selected	Selected	Selected	Selected	Selected
Jordan	Student	Female	19	Local	Single	Upper	Private	Govermental	PharmB	2	Very good	Not Working		Neutral				Neutral	Yes	Yes	Not Sure	Not Sure	No	No	Yes	Yes	Agree	Agree	Neutral	Disagree	Disagree	Neutral	Agree	Disagree	Agree	Disagree	Selected	Selected	Selected	Not Selected	Not Selected	Not Selected	Not Selected	Selected	Selected	Not Selected	Not Selected	Selected	Selected
Jordan	Student	Female	19	Local	Single	Upper	Private	Govermental	PharmB	2	Very good	Not Working		Neutral				Neutral	Not Sure	Yes	Yes	Not Sure	Not Sure	Not Sure	Yes	Yes	Agree	Agree	Neutral	Disagree	Disagree	Agree	Agree	Neutral	Agree	Neutral	Selected	Not Selected	Not Selected	Selected	Selected	Selected	Selected	Not Selected	Selected	Selected	Not Selected	Not Selected	Selected
Jordan	Student	Male	19	Local	Single	Middle	Private	Govermental	PharmD	2	Very good	Not Working		Strongly Disagree				Neutral	Yes	Not Sure	Not Sure	Not Sure	No	No	Yes	Not Sure	Disagree	Disagree	Disagree	Disagree	Disagree	Disagree	Disagree	Disagree	Disagree	Disagree	Not Selected	Not Selected	Not Selected	Not Selected	Not Selected	Selected	Not Selected	Not Selected	Not Selected	Not Selected	Not Selected	Not Selected	Selected
Jordan	Student	Female	19	Local	Single	Upper	Public	Govermental	PharmD	2	Good	Not Working		Strongly Agree				Neutral	Yes	Yes	Yes	Yes	Not Sure	Not Sure	Yes	Not Sure	Agree	Neutral	Strongly Disagree	Strongly Disagree	Strongly Agree	Neutral	Neutral	Disagree	Neutral	Agree	Selected	Selected	Selected	Not Selected	Not Selected	Selected	Selected	Selected	Selected	Not Selected	Selected	Selected	Selected
Jordan	Student	Female	21	Local	Single	Middle	Public	Govermental	PharmB	5	Excellent	Not Working		Strongly Agree				Neutral	Yes	Yes	Yes	Yes	Not Sure	Yes	Yes	Yes	Strongly Agree	Agree	Strongly Agree	Strongly Agree	Strongly Agree	Agree	Strongly Agree	Strongly Agree	Agree	Strongly Agree	Selected	Selected	Selected	Selected	Selected	Selected	Selected	Not Selected	Selected	Selected	Selected	Selected	Selected
Jordan	Student	Female	21	Local	Single	Upper	Private	Govermental	PharmD	5	Excellent	Not Working		Strongly Agree				Agree	Yes	Yes	Yes	Yes	Yes	No	Yes	No	Strongly Agree	Strongly Agree	Neutral	Neutral	Agree	Strongly Agree	Strongly Agree	Strongly Disagree	Strongly Agree	Disagree	Selected	Selected	Selected	Selected	Selected	Selected	Selected	Selected	Selected	Selected	Selected	Selected	Selected
Jordan	Student	Female	21	Local	Single	Low	Private	Govermental	PharmB	5	Excellent	Not Working		Neutral				Disagree	Yes	Yes	Yes	Yes	Not Sure	Not Sure	Not Sure	Yes	Strongly Agree	Strongly Agree	Agree	Neutral	Neutral	Strongly Agree	Strongly Disagree	Strongly Disagree	Strongly Agree	Disagree	Selected	Not Selected	Not Selected	Selected	Selected	Selected	Selected	Selected	Selected	Selected	Selected	Not Selected	Selected
Jordan	Student	Female	19	Local	Single	Upper	Private	Govermental	PharmD	2	Very good	Not Working		Agree				Neutral	Yes	Yes	Not Sure	Yes	Yes	Yes	Yes	Not Sure	Agree	Agree	Disagree	Neutral	Neutral	Strongly Agree	Agree	Neutral	Agree	Strongly Disagree	Not Selected	Not Selected	Not Selected	Not Selected	Not Selected	Not Selected	Not Selected	Not Selected	Not Selected	Not Selected	Not Selected	Not Selected	Selected
Jordan	Student	Female	19	Local	Single	Upper	Private	Govermental	PharmD	2	Good	Not Working		Neutral				Neutral	Not Sure	Yes	Yes	Yes	Not Sure	Yes	Yes	Yes	Strongly Agree	Strongly Agree	Agree	Agree	Agree	Neutral	Strongly Agree	Disagree	Agree	Neutral	Not Selected	Selected	Not Selected	Selected	Not Selected	Not Selected	Not Selected	Selected	Selected	Selected	Selected	Not Selected	Not Selected
Jordan	Student	Female	19	Local	Single	Upper	Public	Govermental	PharmB	2	Excellent	Not Working		Neutral				Strongly Agree	Yes	No	No	No	Not Sure	No	Not Sure	Yes	Strongly Agree	Strongly Agree	Strongly Agree	Strongly Agree	Strongly Agree	Strongly Agree	Strongly Agree	Strongly Agree	Strongly Agree	Strongly Agree	Selected	Not Selected	Not Selected	Not Selected	Not Selected	Selected	Not Selected	Not Selected	Not Selected	Selected	Not Selected	Not Selected	Not Selected
Jordan	Student	Female	19	Local	Single	Middle	Public	Govermental	PharmB	2	Excellent	Not Working		Agree				Strongly Agree	Yes	Yes	Not Sure	Yes	Not Sure	No	Yes	Yes	Strongly Agree	Agree	Neutral	Disagree	Disagree	Neutral	Strongly Agree	Disagree	Strongly Agree	Strongly Disagree	Selected	Selected	Not Selected	Selected	Selected	Selected	Selected	Selected	Selected	Selected	Not Selected	Selected	Selected
Jordan	Student	Female	22	Local	Single	Upper	Public	Govermental	PharmD	5	Very good	Not Working		Neutral				Disagree	Yes	Yes	Yes	No	No	No	Yes	Yes	Agree	Agree	Agree	Strongly Agree	Strongly Agree	Neutral	Neutral	Disagree	Agree	Neutral	Selected	Selected	Selected	Selected	Selected	Selected	Selected	Selected	Selected	Selected	Selected	Selected	Selected
Jordan	Student	Male	22	Local	Single	Upper	Private	Govermental	PharmB	5	Very good	Not Working		Neutral				Neutral	Yes	Yes	Yes	No	Yes	Yes	Yes	Yes	Neutral	Agree	Disagree	Strongly Disagree	Disagree	Neutral	Neutral	Agree	Disagree	Strongly Agree	Selected	Selected	Not Selected	Not Selected	Not Selected	Not Selected	Not Selected	Selected	Selected	Not Selected	Not Selected	Not Selected	Not Selected
Jordan	Student	Male	22	Local	Single	Upper	Private	Govermental	PharmB	5	Good	Not Working		Strongly Agree				Agree	Yes	Yes	No	Yes	Yes	No	Yes	Yes	Agree	Neutral	Strongly Disagree	Disagree	Strongly Disagree	Neutral	Strongly Agree	Strongly Disagree	Agree	Strongly Disagree	Selected	Selected	Not Selected	Not Selected	Selected	Selected	Not Selected	Not Selected	Selected	Selected	Not Selected	Not Selected	Selected
Jordan	Student	Female	22	Local	Single	Upper	Private	Govermental	PharmD	5	Good	Not Working		Strongly Agree				Agree	Yes	Yes	Yes	Yes	Yes	Yes	Yes	Yes	Strongly Agree	Agree	Strongly Agree	Strongly Agree	Strongly Agree	Agree	Strongly Agree	Strongly Agree	Strongly Agree	Strongly Agree	Selected	Selected	Not Selected	Selected	Not Selected	Selected	Selected	Not Selected	Selected	Selected	Not Selected	Selected	Selected
Libya	Student	Female	21	Local	Single	Upper	Public	Govermental	PharmB	2	Good	Not Working		Strongly Agree				Agree	Yes	Not Sure	Not Sure	Not Sure	Yes	Not Sure	Yes	Yes	Neutral	Agree	Agree	Neutral	Strongly Agree	Disagree	Disagree	Neutral	Neutral	Neutral	Selected	Not Selected	Not Selected	Not Selected	Not Selected	Not Selected	Not Selected	Selected	Selected	Not Selected	Not Selected	Selected	Selected
Libya	Student	Male	21	Local	Single	Middle	Public	Govermental	PharmB	2	Very good	Not Working		Neutral				Neutral	No	No	Not Sure	No	No	No	No	No	Disagree	Disagree	Disagree	Disagree	Disagree	Disagree	Disagree	Disagree	Disagree	Disagree	Not Selected	Not Selected	Not Selected	Selected	Not Selected	Not Selected	Not Selected	Not Selected	Not Selected	Not Selected	Not Selected	Not Selected	Not Selected
Libya	Student	Female	22	Local	Single	Middle	Public	Govermental	PharmB	2	Excellent	Not Working		Strongly Disagree				Neutral	Not Sure	Not Sure	Not Sure	Not Sure	Not Sure	Not Sure	Yes	No	Neutral	Neutral	Disagree	Disagree	Neutral	Strongly Agree	Neutral	Neutral	Neutral	Neutral	Not Selected	Not Selected	Not Selected	Selected	Not Selected	Not Selected	Not Selected	Not Selected	Not Selected	Not Selected	Not Selected	Not Selected	Not Selected
Libya	Student	Female	21	Local	Single	Middle	Public	Govermental	PharmB	2	Very good	Internship		Strongly Agree				Neutral	Yes	Yes	Yes	Not Sure	Not Sure	No	Yes	Not Sure	Agree	Strongly Agree	Neutral	Strongly Agree	Neutral	Strongly Agree	Agree	Disagree	Strongly Agree	Disagree	Not Selected	Not Selected	Selected	Selected	Selected	Not Selected	Not Selected	Selected	Selected	Selected	Selected	Selected	Selected
Libya	Student	Female	23	Local	Single	Low	Public	Govermental	PharmB	2	Excellent	Not Working		Strongly Disagree				Strongly Disagree	No	No	No	No	No	No	Not Sure	No	Neutral	Neutral	Disagree	Disagree	Neutral	Neutral	Neutral	Neutral	Agree	Disagree	Selected	Not Selected	Not Selected	Not Selected	Not Selected	Not Selected	Not Selected	Selected	Selected	Not Selected	Not Selected	Not Selected	Not Selected
Libya	Student	Female	21	Local	Single	Low	Public	Govermental	PharmB	5	Excellent	Not Working		Neutral				Agree	No	Yes	No	No	No	No	Yes	No	Agree	Agree	Neutral	Neutral	Neutral	Agree	Agree	Neutral	Agree	Strongly Agree	Not Selected	Not Selected	Not Selected	Not Selected	Not Selected	Not Selected	Not Selected	Not Selected	Selected	Not Selected	Not Selected	Selected	Not Selected
Libya	Student	Female	20	Local	Single	Middle	Public	Govermental	PharmB	2	Very good	Internship	Pharmacy	Neutral				Agree	Yes	Yes	No	No	Yes	Yes	Yes	Yes	Neutral	Neutral	Disagree	Disagree	Disagree	Neutral	Strongly Agree	Disagree	Neutral	Disagree	Not Selected	Not Selected	Not Selected	Selected	Selected	Selected	Not Selected	Not Selected	Not Selected	Not Selected	Not Selected	Not Selected	Selected
Libya	Student	Female	23	International	Single	Middle	Private	Govermental	PharmB	5	Good	Employment	Pharmacy	Disagree				Strongly Disagree	Yes	Not Sure	Not Sure	Not Sure	Not Sure	Not Sure	Not Sure	Not Sure	Disagree	Neutral	Disagree	Disagree	Disagree	Neutral	Disagree	Disagree	Agree	Neutral	Selected	Not Selected	Not Selected	Not Selected	Selected	Not Selected	Not Selected	Not Selected	Not Selected	Selected	Selected	Selected	Selected
Libya	Student	Female	23	Local	Single	Upper	Public	Govermental	PharmB	4	Excellent	Employment		Neutral				Strongly Agree	No	No	No	No	No	No	No	No	Agree	Agree	Agree	Strongly Disagree	Disagree	Disagree	Disagree	Strongly Disagree	Neutral	Strongly Disagree	Not Selected	Not Selected	Not Selected	Not Selected	Not Selected	Selected	Selected	Selected	Selected	Not Selected	Not Selected	Not Selected	Not Selected
Libya	Student	Male	21	Local	Single	Middle	Public	Govermental	PharmB	2	Very good	Not Working		Strongly Agree				Neutral	Yes	Not Sure	No	No	No	No	Yes	No	Agree	Agree	Neutral	Agree	Agree	Strongly Agree	Neutral	Agree	Neutral	Disagree	Selected	Selected	Not Selected	Not Selected	Not Selected	Not Selected	Not Selected	Not Selected	Not Selected	Not Selected	Not Selected	Not Selected	Not Selected
Libya	Student	Female	22	Local	Single	Low	Public	Govermental	PharmB	2	Excellent	Employment	Pharmacy	Neutral				Strongly Agree	Yes	Not Sure	Yes	Not Sure	Not Sure	No	No	No	Strongly Agree	Strongly Agree	Agree	Disagree	Strongly Agree	Strongly Agree	Strongly Agree	Neutral	Strongly Agree	Strongly Agree	Selected	Not Selected	Selected	Selected	Selected	Not Selected	Not Selected	Selected	Selected	Not Selected	Not Selected	Selected	Selected
Libya	Student	Female	22	Local	Married	Middle	Public	Govermental	PharmB	2	Very good	Employment		Neutral				Neutral	No	No	No	No	No	No	Yes	No	Neutral	Agree	Agree	Strongly Agree	Agree	Strongly Agree	Strongly Agree	Neutral	Strongly Agree	Strongly Disagree	Selected	Selected	Selected	Not Selected	Selected	Selected	Selected	Selected	Selected	Not Selected	Not Selected	Selected	Selected
Libya	Student	Female	23	Local	Married	Low	Public	Govermental	PharmB	4	Very good	Internship		Neutral				Neutral	Not Sure	No	No	No	No	No	No	No	Neutral	Neutral	Neutral	Neutral	Neutral	Neutral	Neutral	Neutral	Neutral	Neutral	Selected	Selected	Selected	Selected	Selected	Selected	Selected	Selected	Selected	Selected	Selected	Selected	Selected
Libya	Student	Female	22	Local	Single	Middle	Public	Govermental	PharmB	2	Excellent	Not Working		Neutral				Neutral	Yes	Yes	Not Sure	No	Yes	No	Yes	No	Strongly Agree	Strongly Agree	Strongly Agree	Agree	Strongly Agree	Strongly Agree	Disagree	Neutral	Strongly Agree	Strongly Agree	Selected	Selected	Not Selected	Selected	Selected	Selected	Selected	Selected	Selected	Selected	Selected	Selected	Selected
Libya	Student	Female	20	Local	Single	Low	Public	Govermental	PharmB	2	Very good	Not Working		Strongly Disagree				Strongly Disagree	No	No	No	No	No	No	No	No	Agree	Agree	Agree	Disagree	Disagree	Agree	Disagree	Agree	Agree	Agree	Not Selected	Not Selected	Not Selected	Not Selected	Not Selected	Not Selected	Not Selected	Not Selected	Not Selected	Not Selected	Not Selected	Not Selected	Not Selected
Libya	Student	Female	20	Local	Single	Low	Public	Govermental	PharmB	1	Excellent	Not Working		Agree				Neutral	Yes	Not Sure	Yes	Not Sure	Yes	Yes	Yes	Yes	Agree	Strongly Agree	Neutral	Agree	Agree	Strongly Agree	Strongly Agree	Strongly Agree	Strongly Agree	Neutral	Selected	Not Selected	Not Selected	Not Selected	Not Selected	Selected	Selected	Not Selected	Not Selected	Not Selected	Not Selected	Selected	Selected
Libya	Student	Female	22	Local	Single	Middle	Public	Govermental	PharmB	3	Very good	Not Working		Disagree				Disagree	Yes	No	No	No	No	No	Yes	Yes	Neutral	Agree	Agree	Neutral	Neutral	Agree	Neutral	Neutral	Agree	Agree	Selected	Not Selected	Not Selected	Not Selected	Not Selected	Not Selected	Not Selected	Selected	Not Selected	Not Selected	Selected	Not Selected	Selected
Libya	Student	Female	23	Local	Single	Low	Public	Govermental	PharmB	3	Excellent	Not Working		Strongly Agree				Strongly Disagree	No	No	No	No	No	No	No	Yes	Strongly Agree	Strongly Agree	Disagree	Disagree	Strongly Agree	Disagree	Strongly Disagree	Strongly Disagree	Strongly Agree	Strongly Agree	Not Selected	Not Selected	Not Selected	Not Selected	Not Selected	Not Selected	Selected	Not Selected	Selected	Not Selected	Not Selected	Not Selected	Selected
Libya	Student	Female	23	Local	Single	Upper	Public	Govermental	PharmB	5	Very good	Employment		Neutral				Neutral	Yes	Yes	Yes	No	Not Sure	No	Not Sure	Yes	Neutral	Agree	Disagree	Disagree	Disagree	Disagree	Disagree	Neutral	Strongly Agree	Disagree	Selected	Selected	Not Selected	Not Selected	Not Selected	Not Selected	Not Selected	Not Selected	Not Selected	Not Selected	Not Selected	Not Selected	Not Selected
Libya	Student	Female	26	International	Single	Low	Public	Govermental	PharmD	1	Excellent	Employment	Others	Neutral				Strongly Disagree	Not Sure	Not Sure	Not Sure	Not Sure	Not Sure	Not Sure	Not Sure	Not Sure	Neutral	Neutral	Neutral	Disagree	Disagree	Strongly Agree	Neutral	Neutral	Neutral	Disagree	Selected	Selected	Not Selected	Not Selected	Not Selected	Not Selected	Not Selected	Selected	Selected	Not Selected	Not Selected	Selected	Not Selected
Libya	Student	Female	27	Local	Single	Low	Public	Govermental	PharmB	3	Good	Not Working		Neutral				Agree	Not Sure	Not Sure	Not Sure	Not Sure	Not Sure	Not Sure	Not Sure	Not Sure	Agree	Agree	Neutral	Disagree	Disagree	Neutral	Neutral	Disagree	Agree	Agree	Selected	Selected	Not Selected	Not Selected	Not Selected	Not Selected	Selected	Not Selected	Selected	Not Selected	Not Selected	Not Selected	Selected
Libya	Student	Female	22	Local	Single	Low	Public	Govermental	PharmD	2	Good	Not Working	Others	Neutral				Neutral	No	Yes	Yes	Not Sure	Yes	Not Sure	Yes	Yes	Neutral	Strongly Agree	Agree	Strongly Agree	Agree	Strongly Agree	Agree	Neutral	Agree	Agree	Selected	Not Selected	Not Selected	Selected	Not Selected	Not Selected	Not Selected	Selected	Not Selected	Not Selected	Not Selected	Selected	Selected
Libya	Student	Female	21	Local	Single	Upper	Public	Govermental	PharmB	2	Excellent	Internship		Neutral				Disagree	Yes	No	Yes	No	No	No	Yes	No	Agree	Neutral	Disagree	Disagree	Agree	Disagree	Agree	Agree	Disagree	Disagree	Not Selected	Not Selected	Not Selected	Not Selected	Not Selected	Not Selected	Not Selected	Not Selected	Not Selected	Not Selected	Not Selected	Not Selected	Selected
Libya	Student	Female	21	Local	Single	Low	Public	Govermental	PharmB	1	Good	Not Working		Neutral				Neutral	Yes	Yes	Yes	Not Sure	Not Sure	No	Yes	No	Agree	Agree	Strongly Agree	Strongly Agree	Strongly Agree	Strongly Agree	Strongly Agree	Disagree	Strongly Agree	Strongly Agree	Selected	Selected	Not Selected	Selected	Selected	Not Selected	Selected	Selected	Not Selected	Not Selected	Not Selected	Not Selected	Selected
Libya	Student	Female	21	Local	Single	Low	Public	Govermental	PharmB	3	Excellent	Not Working		Neutral				Agree	Yes	Yes	Not Sure	Not Sure	Not Sure	Yes	Yes	Yes	Neutral	Agree	Neutral	Neutral	Neutral	Agree	Disagree	Agree	Disagree	Neutral	Selected	Selected	Not Selected	Not Selected	Not Selected	Selected	Selected	Selected	Not Selected	Selected	Selected	Selected	Not Selected
Libya	Student	Female	21	Local	Single	Upper	Public	Govermental	PharmB	3	Excellent	Not Working		Agree				Strongly Agree	No	No	No	No	No	No	No	No	Neutral	Neutral	Strongly Agree	Strongly Agree	Strongly Agree	Strongly Disagree	Strongly Disagree	Disagree	Agree	Strongly Agree	Not Selected	Not Selected	Not Selected	Not Selected	Not Selected	Not Selected	Not Selected	Not Selected	Not Selected	Not Selected	Not Selected	Not Selected	Not Selected
Libya	Student	Female	23	Local	Single	Upper	Public	Govermental	PharmB	3	Excellent	Not Working		Strongly Agree				Strongly Agree	Yes	Yes	Yes	Yes	Yes	Yes	Yes	Yes	Agree	Neutral	Agree	Neutral	Agree	Neutral	Agree	Neutral	Agree	Agree	Selected	Not Selected	Not Selected	Not Selected	Not Selected	Not Selected	Not Selected	Not Selected	Not Selected	Not Selected	Not Selected	Not Selected	Not Selected
Libya	Student	Female	23	Local	Single	Middle	Public	Govermental	PharmB	4	Good	Internship		Disagree				Disagree	Yes	No	No	No	Not Sure	Not Sure	Yes	No	Strongly Agree	Strongly Agree	Agree	Strongly Agree	Strongly Agree	Strongly Agree	Agree	Agree	Strongly Agree	Strongly Agree	Selected	Not Selected	Not Selected	Not Selected	Not Selected	Not Selected	Selected	Not Selected	Not Selected	Selected	Not Selected	Not Selected	Not Selected
Libya	Student	Female	22	Local	Single	Low	Public	Govermental	PharmB	1	Fair	Not Working		Neutral				Neutral	Not Sure	Not Sure	No	No	No	No	No	No	Disagree	Disagree	Disagree	Disagree	Disagree	Disagree	Agree	Agree	Agree	Agree	Not Selected	Not Selected	Not Selected	Not Selected	Not Selected	Selected	Not Selected	Not Selected	Not Selected	Not Selected	Not Selected	Not Selected	Not Selected
Libya	Faculty Member	Male	58	Local	Married	Upper		Govermental					University	Agree	PhD	35	Full time	Neutral	Yes	Yes	Not Sure	Yes	Yes	Yes	Yes	Yes	Strongly Agree	Strongly Agree	Disagree	Disagree	Disagree	Neutral	Strongly Agree	Disagree	Strongly Agree	Disagree	Selected	Selected	Not Selected	Not Selected	Selected	Selected	Selected	Selected	Not Selected	Selected	Selected	Selected	Selected
Libya	Faculty Member	Female	47	Local	Married	Middle		Govermental					University	Neutral	MSc	12	Full time	Neutral	No	Not Sure	No	No	No	No	No	No	Agree	Strongly Agree	Neutral	Neutral	Agree	Agree	Agree	Neutral	Agree	Neutral	Selected	Not Selected	Not Selected	Selected	Selected	Selected	Selected	Not Selected	Not Selected	Not Selected	Not Selected	Not Selected	Selected
Libya	Faculty Member	Male	36	Local	Married	Upper		Govermental					University	Neutral	MSc	12	Full time	Neutral	Yes	Yes	Not Sure	Not Sure	Yes	Yes	Yes	Yes	Strongly Agree	Strongly Agree	Agree	Agree	Agree	Strongly Agree	Agree	Disagree	Strongly Agree	Disagree	Selected	Selected	Selected	Selected	Selected	Selected	Selected	Selected	Selected	Selected	Selected	Selected	Selected
Libya	Faculty Member	Male	38	Local	Married	Low		Govermental					University	Agree	MSc	12	Full time	Agree	No	Yes	Yes	Yes	Yes	Yes	Yes	No	Strongly Agree	Strongly Agree	Strongly Agree	Strongly Agree	Strongly Agree	Strongly Agree	Agree	Disagree	Strongly Agree	Agree	Selected	Not Selected	Not Selected	Not Selected	Not Selected	Not Selected	Not Selected	Not Selected	Not Selected	Not Selected	Not Selected	Not Selected	Not Selected
Libya	Faculty Member	Female	36	Local	Married	Middle		Private					University	Agree	MSc	5	Part time	Agree	Yes	Yes	No	No	No	Yes	No	Yes	Agree	Neutral	Agree	Agree	Agree	Agree	Agree	Agree	Agree	Agree	Not Selected	Not Selected	Not Selected	Not Selected	Not Selected	Not Selected	Not Selected	Not Selected	Selected	Selected	Selected	Not Selected	Not Selected
Libya	Faculty Member	Female	42	Local	Married	Upper		Private					University	Agree	MSc	6	Part time	Agree	Not Sure	Yes	No	No	Not Sure	No	Yes	Not Sure	Agree	Agree	Agree	Agree	Agree	Agree	Agree	Agree	Agree	Agree	Not Selected	Selected	Not Selected	Selected	Selected	Selected	Not Selected	Not Selected	Not Selected	Selected	Selected	Selected	Not Selected
Libya	Faculty Member	Female	29	Local	Married	Middle		Govermental					University	Neutral	BSc	1	Part time	Strongly Disagree	No	No	No	No	No	No	No	No	Agree	Agree	Agree	Neutral	Agree	Strongly Agree	Strongly Agree	Strongly Agree	Agree	Neutral	Selected	Selected	Not Selected	Not Selected	Not Selected	Not Selected	Not Selected	Selected	Selected	Not Selected	Selected	Not Selected	Selected
Libya	Faculty Member	Male	50	Local	Married	Upper		Govermental					University	Neutral	PhD	20	Full time	Neutral	Yes	Not Sure	Not Sure	Not Sure	No	No	No	No	Neutral	Neutral	Agree	Neutral	Agree	Neutral	Neutral	Agree	Agree	Agree	Not Selected	Not Selected	Not Selected	Not Selected	Not Selected	Not Selected	Not Selected	Not Selected	Selected	Not Selected	Not Selected	Not Selected	Selected
Libya	Faculty Member	Female	33	Local	Single	Low		Govermental					University	Neutral	BSc	10	Part time	Strongly Disagree	No	No	No	No	No	No	No	No	Neutral	Agree	Neutral	Disagree	Agree	Disagree	Neutral	Neutral	Disagree	Disagree	Not Selected	Not Selected	Not Selected	Not Selected	Selected	Not Selected	Selected	Not Selected	Selected	Not Selected	Not Selected	Not Selected	Not Selected
Libya	Faculty Member	Female	40	Local	Married	Upper		Govermental					University	Neutral	MSc	8	Full time	Neutral	Not Sure	Not Sure	No	Yes	No	No	Yes	No	Neutral	Neutral	Strongly Disagree	Strongly Disagree	Agree	Neutral	Agree	Neutral	Agree	Neutral	Selected	Selected	Not Selected	Not Selected	Not Selected	Selected	Not Selected	Not Selected	Not Selected	Not Selected	Not Selected	Not Selected	Selected
Libya	Faculty Member	Female	42	Local	Married	Upper		Govermental					University	Strongly Agree	MSc	5	Part time	Agree	Yes	Yes	Not Sure	Yes	Not Sure	Not Sure	Yes	Yes	Agree	Agree	Disagree	Strongly Disagree	Strongly Disagree	Agree	Agree	Agree	Agree	Agree	Selected	Selected	Not Selected	Not Selected	Selected	Selected	Not Selected	Selected	Not Selected	Not Selected	Selected	Selected	Selected
Libya	Faculty Member	Male	65	Local	Married	Upper		Govermental					University	Disagree	PhD	22	Full time	Disagree	Yes	No	Yes	No	Yes	No	No	No	Agree	Agree	Agree	Agree	Agree	Agree	Agree	Neutral	Agree	Neutral	Not Selected	Selected	Not Selected	Not Selected	Selected	Selected	Selected	Selected	Selected	Selected	Selected	Selected	Selected
Libya	Faculty Member	Female	31	Local	Others	Low		Govermental					University	Neutral	BSc	7	Full time	Strongly Agree	No	No	No	No	No	No	Yes	No	Neutral	Neutral	Disagree	Disagree	Agree	Disagree	Disagree	Disagree	Disagree	Disagree	Not Selected	Not Selected	Not Selected	Not Selected	Not Selected	Not Selected	Not Selected	Not Selected	Selected	Not Selected	Not Selected	Not Selected	Not Selected
Libya	Faculty Member	Female	33	International	Single	Low		Private					University	Agree	MSc	9	Part time	Neutral	Yes	Yes	Not Sure	Not Sure	Not Sure	Not Sure	Not Sure	Not Sure	Strongly Agree	Strongly Agree	Neutral	Neutral	Neutral	Neutral	Neutral	Neutral	Neutral	Neutral	Selected	Selected	Not Selected	Selected	Selected	Not Selected	Not Selected	Not Selected	Not Selected	Not Selected	Not Selected	Not Selected	Not Selected
Libya	Faculty Member	Female	57	Local	Married	Upper		Govermental					University	Neutral	PhD	35	Full time	Agree	No	Not Sure	Not Sure	Yes	Yes	Not Sure	Yes	No	Agree	Agree	Neutral	Neutral	Agree	Agree	Agree	Neutral	Neutral	Neutral	Not Selected	Not Selected	Selected	Selected	Selected	Selected	Selected	Not Selected	Selected	Selected	Not Selected	Not Selected	Selected
Libya	Faculty Member	Female	45	Local	Married	Upper		Govermental					University	Neutral	PhD	20	Part time	Disagree	Yes	No	Not Sure	No	Yes	No	Yes	Not Sure	Agree	Agree	Neutral	Neutral	Neutral	Neutral	Neutral	Disagree	Agree	Neutral	Selected	Selected	Not Selected	Not Selected	Selected	Selected	Selected	Not Selected	Not Selected	Not Selected	Not Selected	Not Selected	Selected
Libya	Faculty Member	Female	37	Local	Married	Upper		Govermental					University	Agree	MSc	10	Full time	Disagree	Not Sure	Not Sure	No	Not Sure	Not Sure	Yes	Yes	Not Sure	Neutral	Neutral	Agree	Disagree	Disagree	Neutral	Neutral	Neutral	Neutral	Neutral	Selected	Not Selected	Not Selected	Not Selected	Not Selected	Selected	Not Selected	Selected	Not Selected	Not Selected	Not Selected	Not Selected	Selected
Libya	Student	Female	22	Local	Single	Middle	Public	Govermental	PharmB	3	Very good	Not Working		Disagree				Strongly Agree	Not Sure	Not Sure	Not Sure	Not Sure	Not Sure	Not Sure	Yes	Not Sure	Agree	Strongly Agree	Neutral	Agree	Strongly Agree	Disagree	Strongly Agree	Agree	Agree	Neutral	Not Selected	Not Selected	Not Selected	Selected	Not Selected	Not Selected	Not Selected	Not Selected	Not Selected	Selected	Selected	Selected	Selected
Libya	Student	Female	26	Local	Married	Middle	Public	Govermental	PharmB	4	Very good	Not Working		Agree				Disagree	Yes	Yes	Yes	Yes	Yes	No	Yes	Yes	Agree	Agree	Disagree	Neutral	Neutral	Disagree	Agree	Agree	Neutral	Neutral	Selected	Not Selected	Not Selected	Not Selected	Not Selected	Not Selected	Not Selected	Not Selected	Not Selected	Not Selected	Not Selected	Selected	Not Selected
Libya	Student	Female	25	Local	Married	Low	Public	Govermental	PharmB	3	Very good	Not Working		Agree				Agree	Yes	Yes	Yes	No	Not Sure	Not Sure	Yes	No	Agree	Strongly Agree	Disagree	Disagree	Strongly Disagree	Neutral	Neutral	Disagree	Strongly Agree	Disagree	Not Selected	Not Selected	Not Selected	Not Selected	Not Selected	Not Selected	Selected	Not Selected	Selected	Not Selected	Not Selected	Not Selected	Not Selected
Libya	Student	Female	26	Local	Married	Middle	Public	Govermental	PharmB	4	Good	Employment	Pharmacy	Disagree				Strongly Disagree	Yes	No	No	No	Yes	No	No	No	Neutral	Neutral	Disagree	Disagree	Agree	Agree	Neutral	Agree	Disagree	Disagree	Not Selected	Not Selected	Not Selected	Not Selected	Not Selected	Selected	Not Selected	Not Selected	Not Selected	Not Selected	Not Selected	Not Selected	Not Selected
Libya	Student	Female	21	Local	Single	Upper	Public	Private	PharmD	4	Very good	Internship	Pharmacy	Agree				Neutral	Not Sure	Not Sure	Not Sure	Not Sure	Not Sure	Not Sure	Yes	Yes	Neutral	Neutral	Disagree	Disagree	Strongly Agree	Disagree	Neutral	Strongly Agree	Disagree	Disagree	Not Selected	Not Selected	Not Selected	Not Selected	Not Selected	Not Selected	Not Selected	Selected	Not Selected	Not Selected	Not Selected	Selected	Not Selected
Libya	Student	Female	24	Local	Single	Low	Public	Govermental	PharmB	3	Excellent	Not Working		Strongly Disagree				Strongly Disagree	No	No	No	No	No	No	No	No	Disagree	Agree	Agree	Agree	Disagree	Neutral	Neutral	Neutral	Neutral	Neutral	Not Selected	Not Selected	Not Selected	Selected	Not Selected	Not Selected	Not Selected	Not Selected	Not Selected	Not Selected	Not Selected	Not Selected	Not Selected
Libya	Student	Female	25	Local	Single	Middle	Public	Govermental	PharmB	2	Good	Internship	Pharmacy	Neutral				Neutral	No	Yes	No	No	No	No	No	No	Neutral	Strongly Agree	Strongly Disagree	Strongly Disagree	Neutral	Disagree	Agree	Neutral	Agree	Agree	Not Selected	Not Selected	Not Selected	Not Selected	Not Selected	Not Selected	Not Selected	Not Selected	Not Selected	Not Selected	Selected	Not Selected	Not Selected
Libya	Student	Male	25	International	Single	Upper	Private	Private	PharmD	4	Excellent	Employment	Pharmacy	Strongly Agree				Strongly Agree	Yes	Yes	Not Sure	Not Sure	Not Sure	Not Sure	Yes	Not Sure	Neutral	Strongly Agree	Neutral	Neutral	Disagree	Strongly Agree	Strongly Agree	Disagree	Strongly Agree	Disagree	Selected	Not Selected	Selected	Selected	Selected	Not Selected	Selected	Not Selected	Selected	Not Selected	Not Selected	Not Selected	Selected
Libya	Student	Female	23	Local	Single	Upper	Private	Private	PharmD	5	Excellent	Internship	Pharmacy	Strongly Agree				Strongly Agree	Yes	Yes	No	Not Sure	Yes	Yes	Yes	Yes	Neutral	Neutral	Disagree	Disagree	Agree	Neutral	Strongly Agree	Disagree	Strongly Agree	Disagree	Selected	Selected	Not Selected	Not Selected	Not Selected	Selected	Not Selected	Not Selected	Selected	Not Selected	Not Selected	Selected	Selected
Libya	Student	Female	23	Local	Single	Upper	Private	Private	PharmD	5	Very good	Not Working		Strongly Agree				Strongly Agree	Yes	Yes	Yes	Yes	Yes	Yes	Yes	Yes	Strongly Agree	Strongly Agree	Strongly Agree	Strongly Agree	Strongly Agree	Strongly Agree	Strongly Agree	Strongly Agree	Strongly Agree	Strongly Agree	Selected	Not Selected	Not Selected	Not Selected	Not Selected	Not Selected	Not Selected	Not Selected	Not Selected	Not Selected	Not Selected	Not Selected	Not Selected
Libya	Student	Male	24	International	Single	Low	Public	Private	PharmD	5	Very good	Not Working	Pharmacy	Neutral				Neutral	No	Yes	No	No	No	No	No	Yes	Strongly Agree	Strongly Agree	Neutral	Neutral	Neutral	Strongly Agree	Agree	Agree	Agree	Agree	Selected	Selected	Not Selected	Not Selected	Selected	Not Selected	Selected	Not Selected	Selected	Selected	Not Selected	Not Selected	Selected
Libya	Faculty Member	Female	39	Local	Married	Upper		Govermental					University	Neutral	MSc	5	Full time	Neutral	No	Not Sure	No	No	No	No	Yes	No	Neutral	Agree	Agree	Disagree	Neutral	Agree	Agree	Agree	Neutral	Agree	Selected	Not Selected	Not Selected	Selected	Not Selected	Not Selected	Not Selected	Selected	Selected	Not Selected	Not Selected	Not Selected	Selected
Libya	Faculty Member	Female	36	Local	Married	Upper		Govermental					University	Neutral	MSc	7	Full time	Neutral	No	Yes	Yes	No	No	No	No	No	Strongly Agree	Strongly Agree	Neutral	Neutral	Agree	Strongly Agree	Strongly Agree	Disagree	Strongly Agree	Disagree	Selected	Not Selected	Not Selected	Not Selected	Not Selected	Selected	Not Selected	Selected	Not Selected	Selected	Selected	Selected	Selected
Libya	Faculty Member	Female	40	Local	Married	Upper		Govermental					University	Neutral	MSc	8	Full time	Neutral	No	Not Sure	Not Sure	Not Sure	Not Sure	Not Sure	Not Sure	Not Sure	Agree	Agree	Neutral	Neutral	Neutral	Agree	Agree	Disagree	Agree	Disagree	Selected	Selected	Not Selected	Not Selected	Not Selected	Not Selected	Not Selected	Selected	Not Selected	Not Selected	Not Selected	Not Selected	Selected
Libya	Student	Female	20	Local	Single	Low	Private	Private	PharmB	3	Very good	Not Working		Strongly Agree				Neutral	Yes	Yes	Yes	Yes	Yes	Yes	Yes	Yes	Neutral	Neutral	Neutral	Neutral	Neutral	Neutral	Neutral	Neutral	Neutral	Neutral	Not Selected	Not Selected	Not Selected	Not Selected	Not Selected	Not Selected	Not Selected	Not Selected	Not Selected	Not Selected	Not Selected	Not Selected	Not Selected
Libya	Student	Female	20	Local	Single	Upper	Private	Private	PharmD	3	Excellent	Internship	Pharmacy	Agree				Agree	Not Sure	Not Sure	Not Sure	Not Sure	Not Sure	Not Sure	Yes	Not Sure	Agree	Agree	Disagree	Disagree	Strongly Agree	Agree	Disagree	Disagree	Agree	Disagree	Selected	Not Selected	Not Selected	Not Selected	Not Selected	Not Selected	Not Selected	Not Selected	Selected	Not Selected	Selected	Not Selected	Selected
Libya	Student	Female	23	Local	Single	Middle	Public	Private	PharmD	3	Good	Not Working		Strongly Agree				Agree	Yes	Not Sure	No	Yes	No	No	Yes	No	Agree	Agree	Disagree	Neutral	Neutral	Agree	Neutral	Neutral	Agree	Disagree	Selected	Selected	Not Selected	Not Selected	Not Selected	Not Selected	Not Selected	Not Selected	Not Selected	Not Selected	Not Selected	Not Selected	Not Selected
Libya	Student	Male	21	Local	Single	Upper	Private	Private	PharmB	3	Very good	Not Working		Agree				Agree	Yes	Yes	Yes	Yes	Yes	Yes	Yes	Yes	Agree	Agree	Agree	Agree	Agree	Agree	Agree	Agree	Agree	Agree	Not Selected	Not Selected	Not Selected	Not Selected	Not Selected	Not Selected	Not Selected	Not Selected	Not Selected	Not Selected	Not Selected	Not Selected	Not Selected
Libya	Student	Male	23	Local	Single	Middle	Private	Private	PharmD	3	Very good	Employment		Neutral				Neutral	No	Yes	No	Yes	No	No	Yes	Yes	Neutral	Neutral	Strongly Agree	Agree	Agree	Disagree	Strongly Agree	Strongly Agree	Agree	Strongly Agree	Selected	Not Selected	Not Selected	Not Selected	Not Selected	Selected	Selected	Not Selected	Not Selected	Not Selected	Not Selected	Not Selected	Selected
Libya	Student	Female	20	Local	Single	Upper	Private	Private	PharmD	3	Very good	Not Working		Neutral				Neutral	Yes	Yes	No	No	No	No	Yes	Yes	Agree	Agree	Disagree	Disagree	Disagree	Neutral	Neutral	Disagree	Agree	Neutral	Selected	Not Selected	Selected	Selected	Not Selected	Not Selected	Not Selected	Not Selected	Not Selected	Selected	Not Selected	Not Selected	Not Selected
Libya	Student	Female	23	Local	Others	Middle	Private	Private	PharmD	3	Very good	Not Working	Hospital	Disagree				Neutral	No	No	No	No	No	Yes	Yes	Yes	Strongly Agree	Agree	Neutral	Neutral	Neutral	Neutral	Neutral	Neutral	Neutral	Neutral	Selected	Not Selected	Not Selected	Not Selected	Not Selected	Not Selected	Not Selected	Not Selected	Not Selected	Selected	Not Selected	Not Selected	Not Selected
Libya	Student	Female	20	Local	Single	Low	Private	Private	PharmD	3	Good	Not Working	Pharmacy	Neutral				Agree	Not Sure	Yes	Not Sure	Not Sure	No	Yes	Yes	Yes	Neutral	Neutral	Neutral	Strongly Disagree	Strongly Disagree	Neutral	Agree	Neutral	Neutral	Neutral	Not Selected	Not Selected	Not Selected	Not Selected	Not Selected	Not Selected	Not Selected	Not Selected	Selected	Selected	Selected	Not Selected	Not Selected
Libya	Student	Female	20	Local	Single	Upper	Private	Private	PharmD	3	Excellent	Not Working		Disagree				Neutral	Yes	Yes	No	No	No	No	Not Sure	No	Strongly Agree	Strongly Agree	Strongly Agree	Strongly Agree	Strongly Agree	Strongly Agree	Strongly Agree	Strongly Disagree	Strongly Agree	Strongly Agree	Not Selected	Not Selected	Not Selected	Selected	Not Selected	Not Selected	Not Selected	Not Selected	Not Selected	Not Selected	Not Selected	Not Selected	Not Selected
Libya	Student	Female	20	Local	Single	Middle	Public	Private	PharmD	3	Very good	Not Working	Pharmacy	Neutral				Neutral	Yes	Yes	No	Not Sure	Yes	Not Sure	Yes	Not Sure	Agree	Agree	Neutral	Strongly Disagree	Disagree	Agree	Agree	Disagree	Agree	Neutral	Selected	Selected	Not Selected	Selected	Not Selected	Selected	Selected	Selected	Selected	Not Selected	Not Selected	Not Selected	Selected
Libya	Student	Male	18	Local	Single	Upper	Private	Private	PharmD	3	Very good	Employment		Neutral				Agree	No	No	No	No	Yes	Yes	Not Sure	Yes	Agree	Strongly Agree	Agree	Disagree	Disagree	Neutral	Agree	Neutral	Agree	Disagree	Not Selected	Selected	Not Selected	Selected	Not Selected	Selected	Selected	Selected	Selected	Not Selected	Not Selected	Selected	Not Selected
Libya	Student	Male	20	Local	Single	Middle	Public	Private	PharmD	3	Very good	Employment		Agree				Agree	Yes	Yes	Yes	Yes	Yes	Yes	Yes	Not Sure	Neutral	Neutral	Neutral	Neutral	Agree	Neutral	Agree	Disagree	Strongly Agree	Disagree	Not Selected	Selected	Not Selected	Selected	Not Selected	Not Selected	Not Selected	Selected	Selected	Not Selected	Not Selected	Not Selected	Not Selected
Libya	Student	Female	20	Local	Single	Upper	Private	Private	PharmD	3	Very good	Not Working		Strongly Agree				Neutral	Yes	Yes	Not Sure	No	Not Sure	No	No	Yes	Neutral	Neutral	Agree	Agree	Strongly Agree	Strongly Disagree	Neutral	Disagree	Neutral	Agree	Not Selected	Not Selected	Not Selected	Selected	Not Selected	Selected	Not Selected	Not Selected	Not Selected	Selected	Selected	Not Selected	Not Selected
Libya	Student	Female	24	Local	Others	Middle	Public	Private	PharmD	3	Good	Internship	Pharmacy	Strongly Agree				Agree	Yes	Yes	Yes	Yes	Yes	Yes	Yes	Yes	Neutral	Neutral	Strongly Disagree	Strongly Disagree	Strongly Agree	Strongly Agree	Disagree	Disagree	Agree	Neutral	Selected	Selected	Selected	Selected	Selected	Selected	Selected	Selected	Selected	Not Selected	Not Selected	Selected	Selected
Libya	Student	Female	21	Local	Single	Low	Private	Private	PharmD	3	Excellent	Not Working		Strongly Agree				Strongly Agree	Yes	Not Sure	Not Sure	Not Sure	Not Sure	Not Sure	Yes	Not Sure	Agree	Agree	Neutral	Neutral	Neutral	Neutral	Strongly Agree	Neutral	Agree	Neutral	Not Selected	Not Selected	Not Selected	Not Selected	Not Selected	Not Selected	Not Selected	Not Selected	Not Selected	Not Selected	Not Selected	Selected	Selected
Libya	Student	Female	20	Local	Single	Low	Private	Private	PharmD	3	Very good	Not Working	Hospital	Strongly Agree				Agree	Yes	No	No	No	No	No	Yes	Yes	Agree	Agree	Agree	Agree	Agree	Agree	Agree	Agree	Agree	Agree	Selected	Selected	Not Selected	Not Selected	Not Selected	Not Selected	Not Selected	Not Selected	Not Selected	Not Selected	Not Selected	Not Selected	Not Selected
Libya	Student	Female	20	Local	Single	Upper	Private	Private	PharmD	3	Very good	Not Working	Hospital	Neutral				Agree	Yes	No	Yes	No	No	Yes	Yes	Yes	Agree	Neutral	Neutral	Disagree	Strongly Disagree	Neutral	Neutral	Agree	Agree	Neutral	Not Selected	Not Selected	Not Selected	Selected	Not Selected	Not Selected	Not Selected	Not Selected	Not Selected	Not Selected	Not Selected	Selected	Selected
Libya	Student	Female	21	Local	Single	Upper	Private	Private	PharmB	3	Good	Not Working	Hospital	Neutral				Agree	Not Sure	Yes	Not Sure	Yes	Not Sure	Not Sure	Yes	Yes	Strongly Agree	Strongly Agree	Strongly Agree	Neutral	Strongly Disagree	Strongly Agree	Strongly Agree	Strongly Agree	Strongly Agree	Strongly Agree	Not Selected	Not Selected	Not Selected	Not Selected	Selected	Selected	Selected	Selected	Not Selected	Not Selected	Not Selected	Not Selected	Not Selected
Libya	Student	Female	20	Local	Single	Upper	Private	Private	PharmD	3	Very good	Not Working		Neutral				Disagree	No	No	No	No	No	No	Yes	No	Agree	Agree	Agree	Agree	Agree	Agree	Agree	Agree	Agree	Agree	Not Selected	Not Selected	Not Selected	Not Selected	Not Selected	Not Selected	Not Selected	Not Selected	Not Selected	Not Selected	Not Selected	Not Selected	Not Selected
Libya	Student	Female	20	Local	Single	Upper	Public	Private	PharmB	3	Very good	Not Working	Hospital	Neutral				Agree	Yes	Yes	Not Sure	No	No	No	Yes	Yes	Neutral	Agree	Neutral	Disagree	Disagree	Neutral	Neutral	Disagree	Neutral	Neutral	Not Selected	Not Selected	Not Selected	Selected	Not Selected	Not Selected	Not Selected	Not Selected	Not Selected	Not Selected	Not Selected	Not Selected	Not Selected
Libya	Student	Male	20	Local	Single	Middle	Private	Private	PharmD	3	Excellent	Internship	Pharmacy	Agree				Neutral	Not Sure	Not Sure	Not Sure	Not Sure	Not Sure	Not Sure	Yes	Not Sure	Agree	Agree	Disagree	Disagree	Strongly Agree	Strongly Agree	Strongly Agree	Neutral	Strongly Agree	Neutral	Not Selected	Not Selected	Not Selected	Not Selected	Selected	Not Selected	Not Selected	Not Selected	Not Selected	Not Selected	Not Selected	Not Selected	Not Selected
Libya	Student	Female	19	Local	Single	Upper	Private	Private	PharmD	3	Excellent	Not Working	Pharmacy	Agree				Neutral	Yes	Yes	Yes	Yes	Yes	Yes	Yes	Yes	Agree	Agree	Agree	Agree	Agree	Agree	Agree	Agree	Agree	Agree	Not Selected	Not Selected	Not Selected	Not Selected	Not Selected	Not Selected	Not Selected	Not Selected	Not Selected	Not Selected	Selected	Not Selected	Not Selected
Libya	Student	Female	18	Local	Single	Upper	Private	Private	PharmD	3	Very good	Not Working	Hospital	Agree				Neutral	Not Sure	Yes	Yes	Yes	Not Sure	Not Sure	Yes	Yes	Strongly Agree	Strongly Agree	Disagree	Strongly Agree	Neutral	Agree	Strongly Agree	Strongly Agree	Agree	Strongly Agree	Not Selected	Not Selected	Not Selected	Not Selected	Not Selected	Not Selected	Not Selected	Not Selected	Not Selected	Selected	Not Selected	Not Selected	Not Selected
Libya	Student	Female	20	Local	Single	Upper	Private	Private	PharmD	3	Excellent	Internship	Pharmacy	Agree				Neutral	Yes	Yes	Yes	Yes	Yes	Yes	Yes	No	Strongly Agree	Agree	Agree	Agree	Neutral	Agree	Agree	Neutral	Agree	Neutral	Not Selected	Not Selected	Not Selected	Not Selected	Not Selected	Not Selected	Selected	Not Selected	Not Selected	Not Selected	Not Selected	Not Selected	Not Selected
Libya	Student	Male	25	Local	Single	Middle	Private	Private	PharmD	3	Good	Employment	Others	Strongly Agree				Strongly Agree	Not Sure	Yes	Yes	Not Sure	Not Sure	Not Sure	Not Sure	Yes	Strongly Agree	Agree	Agree	Strongly Agree	Strongly Agree	Agree	Strongly Agree	Strongly Agree	Strongly Agree	Strongly Agree	Selected	Not Selected	Selected	Selected	Not Selected	Selected	Not Selected	Selected	Not Selected	Not Selected	Not Selected	Selected	Selected
Libya	Student	Male	22	International	Single	Upper	Public	Private	PharmD	3	Good	Employment		Neutral				Neutral	Not Sure	No	No	Yes	Yes	Not Sure	Yes	Yes	Strongly Disagree	Strongly Disagree	Agree	Strongly Agree	Disagree	Neutral	Strongly Disagree	Strongly Agree	Strongly Disagree	Strongly Disagree	Selected	Selected	Not Selected	Not Selected	Not Selected	Selected	Not Selected	Not Selected	Selected	Selected	Not Selected	Selected	Not Selected
Libya	Student	Male	22	Local	Single	Upper	Private	Private	PharmD	3	Very good	Not Working		Neutral				Neutral	Yes	Yes	Yes	No	No	No	Yes	Yes	Neutral	Neutral	Strongly Disagree	Strongly Disagree	Disagree	Neutral	Disagree	Strongly Agree	Strongly Disagree	Strongly Disagree	Selected	Not Selected	Not Selected	Not Selected	Not Selected	Not Selected	Not Selected	Not Selected	Not Selected	Not Selected	Not Selected	Not Selected	Not Selected
Libya	Student	Female	19	Local	Single	Upper	Private	Private	PharmD	3	Excellent	Not Working	Pharmacy	Neutral				Neutral	Yes	Yes	Yes	Yes	Yes	Yes	Not Sure	Not Sure	Agree	Strongly Agree	Neutral	Neutral	Neutral	Strongly Agree	Strongly Agree	Neutral	Agree	Neutral	Not Selected	Not Selected	Not Selected	Not Selected	Not Selected	Not Selected	Not Selected	Not Selected	Not Selected	Selected	Not Selected	Not Selected	Not Selected
Libya	Student	Male	21	Local	Single	Upper	Private	Private	PharmD	3	Very good	Employment	Others	Agree				Agree	Yes	Not Sure	Not Sure	Not Sure	Not Sure	Not Sure	Yes	Not Sure	Strongly Agree	Strongly Agree	Strongly Agree	Strongly Agree	Strongly Agree	Strongly Agree	Strongly Agree	Strongly Agree	Strongly Agree	Strongly Agree	Not Selected	Not Selected	Not Selected	Not Selected	Selected	Not Selected	Not Selected	Not Selected	Not Selected	Not Selected	Not Selected	Selected	Not Selected
Libya	Student	Male	20	Local	Single	Upper	Private	Private	PharmD	3	Very good	Employment		Agree				Neutral	Yes	Yes	No	No	No	Yes	Yes	Yes	Neutral	Neutral	Disagree	Disagree	Disagree	Neutral	Strongly Agree	Strongly Disagree	Strongly Agree	Disagree	Selected	Not Selected	Not Selected	Selected	Not Selected	Selected	Not Selected	Selected	Selected	Selected	Not Selected	Selected	Selected
Libya	Student	Female	21	Local	Single	Upper	Private	Private	PharmD	3	Very good	Internship	Pharmacy	Strongly Agree				Strongly Agree	Yes	Yes	Yes	Yes	Yes	Yes	Yes	Yes	Strongly Agree	Strongly Agree	Disagree	Disagree	Strongly Agree	Disagree	Disagree	Disagree	Strongly Agree	Disagree	Selected	Not Selected	Selected	Selected	Not Selected	Not Selected	Selected	Selected	Selected	Not Selected	Selected	Selected	Selected
Libya	Student	Female	21	Local	Single	Upper	Private	Private	PharmD	3	Good	Not Working		Neutral				Neutral	Yes	Yes	No	Yes	Yes	No	Yes	No	Neutral	Agree	Disagree	Disagree	Neutral	Agree	Disagree	Disagree	Agree	Disagree	Not Selected	Selected	Selected	Not Selected	Not Selected	Not Selected	Selected	Not Selected	Selected	Not Selected	Not Selected	Not Selected	Not Selected
Libya	Student	Female	23	Local	Single	Low	Private	Private	PharmD	3	Excellent	Not Working		Agree				Strongly Agree	Yes	Yes	Not Sure	No	No	Not Sure	Yes	Not Sure	Neutral	Agree	Strongly Disagree	Strongly Disagree	Disagree	Strongly Agree	Agree	Disagree	Agree	Disagree	Selected	Selected	Not Selected	Not Selected	Not Selected	Not Selected	Selected	Not Selected	Not Selected	Not Selected	Not Selected	Selected	Selected
Libya	Student	Female	19	Local	Single	Upper	Private	Private	PharmD	3	Good	Not Working		Strongly Agree				Neutral	Not Sure	Yes	Yes	No	No	No	Yes	Yes	Strongly Agree	Strongly Agree	Neutral	Neutral	Neutral	Agree	Disagree	Disagree	Strongly Agree	Agree	Selected	Selected	Selected	Selected	Selected	Selected	Selected	Selected	Selected	Not Selected	Not Selected	Not Selected	Selected
Libya	Student	Female	20	Local	Single	Middle	Private	Private	PharmD	3	Very good	Not Working	Pharmacy	Neutral				Neutral	Yes	Yes	No	Yes	Yes	No	Yes	Yes	Agree	Agree	Disagree	Disagree	Agree	Agree	Agree	Agree	Agree	Agree	Selected	Not Selected	Not Selected	Not Selected	Not Selected	Selected	Not Selected	Selected	Selected	Not Selected	Selected	Selected	Selected
Libya	Student	Female	22	Local	Single	Middle	Public	Private	PharmD	3	Good	Not Working		Neutral				Neutral	Not Sure	Not Sure	No	Yes	Yes	Yes	Not Sure	Yes	Strongly Agree	Strongly Agree	Agree	Neutral	Agree	Neutral	Neutral	Disagree	Agree	Neutral	Selected	Selected	Not Selected	Selected	Not Selected	Selected	Selected	Selected	Selected	Not Selected	Not Selected	Selected	Selected
Libya	Student	Male	19	Local	Single	Low	Private	Private	PharmD	3	Very good	Not Working	Pharmacy	Neutral				Disagree	Yes	Yes	No	No	Not Sure	Yes	No	Yes	Agree	Agree	Neutral	Neutral	Disagree	Disagree	Strongly Disagree	Neutral	Agree	Disagree	Not Selected	Selected	Not Selected	Not Selected	Selected	Selected	Selected	Not Selected	Selected	Not Selected	Not Selected	Not Selected	Not Selected
Libya	Student	Male	20	Local	Single	Upper	Private	Private	PharmD	3	Fair	Not Working	Pharmacy	Strongly Agree				Neutral	No	No	No	No	No	No	No	No	Neutral	Neutral	Neutral	Neutral	Neutral	Neutral	Neutral	Neutral	Neutral	Neutral	Not Selected	Not Selected	Not Selected	Selected	Not Selected	Not Selected	Not Selected	Not Selected	Not Selected	Not Selected	Not Selected	Not Selected	Not Selected
Libya	Student	Female	19	Local	Single	Upper	Private	Private	PharmD	3	Very good	Not Working		Disagree				Disagree	Yes	Yes	Yes	Yes	Yes	Yes	Yes	Yes	Neutral	Neutral	Neutral	Neutral	Neutral	Neutral	Neutral	Neutral	Neutral	Neutral	Not Selected	Not Selected	Not Selected	Selected	Not Selected	Not Selected	Not Selected	Not Selected	Not Selected	Not Selected	Not Selected	Not Selected	Not Selected
Libya	Student	Male	21	Local	Married	Middle	Public	Private	PharmD	3	Excellent	Employment	Pharmacy	Strongly Agree				Agree	Yes	Yes	Yes	Yes	Yes	Yes	Yes	Yes	Strongly Agree	Strongly Agree	Neutral	Strongly Agree	Strongly Agree	Strongly Agree	Strongly Agree	Strongly Agree	Strongly Agree	Strongly Agree	Not Selected	Not Selected	Not Selected	Selected	Not Selected	Not Selected	Not Selected	Not Selected	Not Selected	Not Selected	Not Selected	Not Selected	Selected
Libya	Student	Male	18	Local	Single	Low	Private	Private	PharmD	3	Very good	Internship	Pharmacy	Neutral				Neutral	Not Sure	No	Not Sure	No	No	Not Sure	No	No	Agree	Agree	Agree	Agree	Neutral	Agree	Neutral	Agree	Agree	Agree	Selected	Not Selected	Not Selected	Selected	Selected	Selected	Not Selected	Not Selected	Not Selected	Not Selected	Not Selected	Not Selected	Not Selected
Libya	Student	Female	20	Local	Single	Upper	Private	Private	PharmD	3	Very good	Not Working	Hospital	Neutral				Neutral	Not Sure	Yes	Yes	No	Yes	No	Yes	Yes	Agree	Strongly Agree	Agree	Neutral	Strongly Agree	Strongly Agree	Agree	Agree	Strongly Agree	Strongly Agree	Not Selected	Not Selected	Not Selected	Not Selected	Not Selected	Not Selected	Not Selected	Not Selected	Not Selected	Not Selected	Not Selected	Selected	Not Selected
Libya	Student	Male	22	Local	Others	Middle	Public	Private	PharmD	3	Good	Not Working	Pharmacy	Strongly Agree				Strongly Agree	Yes	Not Sure	Yes	Yes	Yes	Yes	Yes	Not Sure	Agree	Agree	Agree	Agree	Disagree	Agree	Agree	Neutral	Agree	Agree	Not Selected	Not Selected	Not Selected	Not Selected	Not Selected	Selected	Selected	Selected	Selected	Not Selected	Selected	Not Selected	Not Selected
Libya	Student	Female	21	Local	Single	Middle	Private	Private	PharmD	3	Good	Not Working		Disagree				Neutral	Yes	Yes	Not Sure	Yes	Yes	Yes	Not Sure	Yes	Strongly Agree	Strongly Agree	Strongly Disagree	Disagree	Disagree	Strongly Disagree	Neutral	Strongly Disagree	Strongly Agree	Neutral	Not Selected	Not Selected	Not Selected	Selected	Selected	Not Selected	Selected	Selected	Selected	Not Selected	Not Selected	Not Selected	Selected
Libya	Student	Female	20	Local	Single	Middle	Private	Private	PharmD	3	Good	Not Working		Agree				Agree	Not Sure	No	No	Yes	No	No	Yes	Yes	Agree	Agree	Agree	Agree	Agree	Agree	Agree	Agree	Agree	Agree	Not Selected	Selected	Not Selected	Selected	Selected	Selected	Selected	Selected	Selected	Not Selected	Selected	Selected	Not Selected
Libya	Student	Male	21	Local	Single	Upper	Public	Private	PharmD	3	Very good	Employment	Others	Neutral				Neutral	No	Yes	Yes	Yes	Yes	Yes	Yes	Yes	Agree	Agree	Agree	Agree	Agree	Agree	Agree	Agree	Agree	Agree	Not Selected	Selected	Not Selected	Selected	Selected	Selected	Selected	Selected	Selected	Selected	Selected	Selected	Selected
Libya	Student	Female	20	Local	Single	Upper	Private	Private	PharmD	3	Very good	Not Working		Agree				Agree	Yes	Yes	Yes	Not Sure	Not Sure	Not Sure	Yes	Not Sure	Agree	Agree	Neutral	Neutral	Neutral	Neutral	Agree	Agree	Neutral	Neutral	Not Selected	Not Selected	Not Selected	Not Selected	Not Selected	Not Selected	Not Selected	Not Selected	Not Selected	Not Selected	Not Selected	Not Selected	Not Selected
Libya	Student	Female	20	Local	Single	Middle	Private	Private	PharmD	3	Good	Not Working		Strongly Agree				Disagree	Not Sure	Not Sure	Not Sure	Not Sure	Not Sure	Not Sure	Not Sure	Not Sure	Agree	Agree	Agree	Agree	Strongly Agree	Disagree	Strongly Disagree	Neutral	Neutral	Strongly Agree	Selected	Selected	Not Selected	Not Selected	Selected	Selected	Selected	Selected	Selected	Selected	Not Selected	Not Selected	Selected
Libya	Student	Female	22	Local	Single	Upper	Private	Private	PharmD	3	Very good	Not Working		Neutral				Neutral	No	No	No	No	No	No	Yes	No	Agree	Disagree	Strongly Agree	Strongly Agree	Strongly Agree	Strongly Agree	Strongly Agree	Strongly Agree	Agree	Agree	Selected	Selected	Selected	Selected	Selected	Not Selected	Not Selected	Not Selected	Not Selected	Not Selected	Not Selected	Not Selected	Not Selected
Libya	Student	Female	20	Local	Single	Upper	Public	Private	PharmD	3	Good	Not Working		Neutral				Agree	Yes	Yes	Yes	Yes	Yes	Yes	Yes	No	Agree	Agree	Agree	Agree	Strongly Agree	Agree	Agree	Agree	Agree	Agree	Selected	Selected	Not Selected	Selected	Selected	Not Selected	Selected	Selected	Selected	Not Selected	Not Selected	Not Selected	Selected
Libya	Student	Female	21	Local	Single	Upper	Private	Private	PharmD	3	Very good	Not Working	Hospital	Agree				Disagree	No	Not Sure	Not Sure	Not Sure	Not Sure	Not Sure	Not Sure	Not Sure	Neutral	Agree	Disagree	Neutral	Neutral	Strongly Agree	Strongly Agree	Neutral	Strongly Agree	Strongly Agree	Not Selected	Not Selected	Not Selected	Selected	Not Selected	Not Selected	Not Selected	Not Selected	Not Selected	Not Selected	Not Selected	Not Selected	Not Selected
Libya	Student	Female	21	Local	Single	Middle	Private	Private	PharmD	3	Excellent	Employment		Agree				Agree	Not Sure	Not Sure	Not Sure	Not Sure	Not Sure	Yes	Yes	Yes	Neutral	Strongly Agree	Strongly Agree	Strongly Agree	Strongly Agree	Strongly Agree	Strongly Agree	Strongly Agree	Strongly Agree	Strongly Agree	Selected	Not Selected	Not Selected	Not Selected	Not Selected	Not Selected	Not Selected	Not Selected	Not Selected	Not Selected	Not Selected	Not Selected	Not Selected
Libya	Student	Female	19	Local	Single	Middle	Private	Private	PharmD	3	Very good	Not Working		Neutral				Disagree	Yes	Not Sure	Yes	No	No	No	Yes	Yes	Agree	Strongly Agree	Strongly Disagree	Strongly Disagree	Agree	Agree	Agree	Disagree	Agree	Disagree	Selected	Not Selected	Not Selected	Not Selected	Not Selected	Not Selected	Selected	Selected	Not Selected	Not Selected	Not Selected	Not Selected	Not Selected
Libya	Student	Male	20	Local	Single	Upper	Private	Private	PharmD	3	Good	Employment		Agree				Neutral	Yes	No	Not Sure	No	Yes	Not Sure	Yes	No	Neutral	Disagree	Disagree	Strongly Disagree	Agree	Neutral	Neutral	Disagree	Neutral	Agree	Not Selected	Not Selected	Not Selected	Not Selected	Not Selected	Not Selected	Not Selected	Not Selected	Not Selected	Not Selected	Not Selected	Not Selected	Not Selected
Libya	Student	Female	19	Local	Single	Upper	Private	Private	PharmD	3	Very good	Not Working		Neutral				Neutral	Not Sure	No	No	Not Sure	Not Sure	No	Not Sure	No	Agree	Strongly Agree	Neutral	Strongly Agree	Agree	Strongly Agree	Strongly Agree	Agree	Agree	Disagree	Selected	Selected	Not Selected	Not Selected	Selected	Selected	Not Selected	Not Selected	Not Selected	Not Selected	Not Selected	Not Selected	Selected
Libya	Student	Female	22	Local	Others	Upper	Private	Private	PharmD	3	Very good	Not Working		Agree				Neutral	Yes	Yes	Yes	Yes	Yes	Yes	Yes	Yes	Strongly Agree	Strongly Agree	Strongly Agree	Strongly Agree	Strongly Agree	Strongly Agree	Strongly Agree	Strongly Agree	Strongly Agree	Strongly Agree	Not Selected	Selected	Not Selected	Not Selected	Not Selected	Not Selected	Not Selected	Not Selected	Not Selected	Not Selected	Not Selected	Not Selected	Not Selected
Libya	Student	Female	21	Local	Single	Low	Private	Private	PharmD	3	Very good	Not Working	Pharmacy	Disagree				Neutral	Yes	Yes	No	No	No	Yes	Yes	Yes	Agree	Agree	Neutral	Agree	Strongly Agree	Agree	Agree	Neutral	Agree	Agree	Not Selected	Selected	Selected	Selected	Selected	Not Selected	Not Selected	Not Selected	Not Selected	Not Selected	Not Selected	Not Selected	Not Selected
Libya	Student	Male	20	Local	Single	Upper	Private	Private	PharmD	3	Very good	Employment		Strongly Agree				Neutral	Yes	Yes	Not Sure	Yes	Not Sure	Not Sure	Yes	Yes	Agree	Strongly Agree	Neutral	Disagree	Strongly Disagree	Strongly Agree	Neutral	Neutral	Neutral	Neutral	Not Selected	Not Selected	Not Selected	Selected	Not Selected	Not Selected	Not Selected	Not Selected	Not Selected	Not Selected	Not Selected	Not Selected	Not Selected
Libya	Student	Male	20	International	Single	Upper	Public	Private	PharmD	3	Very good	Employment		Disagree				Neutral	No	Yes	Not Sure	Not Sure	Not Sure	Yes	Yes	No	Neutral	Neutral	Disagree	Neutral	Neutral	Neutral	Neutral	Neutral	Neutral	Neutral	Not Selected	Selected	Not Selected	Not Selected	Not Selected	Not Selected	Not Selected	Not Selected	Not Selected	Not Selected	Not Selected	Not Selected	Not Selected
Libya	Student	Male	20	International	Single	Middle	Private	Private	PharmD	3	Very good	Not Working		Neutral				Neutral	No	Yes	Yes	Yes	Yes	Yes	Yes	Yes	Neutral	Neutral	Neutral	Neutral	Neutral	Neutral	Neutral	Neutral	Neutral	Neutral	Selected	Not Selected	Not Selected	Not Selected	Not Selected	Not Selected	Not Selected	Not Selected	Not Selected	Not Selected	Not Selected	Not Selected	Not Selected
Libya	Student	Female	21	Local	Single	Upper	Public	Private	PharmD	3	Very good	Not Working		Neutral				Neutral	Yes	Not Sure	Not Sure	Not Sure	Not Sure	Not Sure	Not Sure	Not Sure	Neutral	Neutral	Neutral	Neutral	Agree	Agree	Neutral	Neutral	Agree	Neutral	Not Selected	Not Selected	Not Selected	Selected	Selected	Not Selected	Not Selected	Not Selected	Not Selected	Selected	Not Selected	Selected	Selected
Libya	Student	Female	23	Local	Single	Upper	Private	Private	PharmD	3	Good	Not Working	Hospital	Neutral				Disagree	Not Sure	Yes	Not Sure	Yes	Yes	No	No	Yes	Agree	Neutral	Agree	Agree	Agree	Agree	Agree	Neutral	Agree	Neutral	Not Selected	Not Selected	Not Selected	Not Selected	Not Selected	Selected	Not Selected	Not Selected	Not Selected	Not Selected	Not Selected	Not Selected	Not Selected
Libya	Student	Female	20	Local	Single	Low	Public	Private	PharmD	3	Excellent	Not Working	Pharmacy	Disagree				Disagree	Not Sure	No	No	Yes	Yes	Yes	Yes	Yes	Strongly Agree	Agree	Neutral	Agree	Neutral	Agree	Agree	Agree	Strongly Disagree	Agree	Not Selected	Selected	Not Selected	Selected	Not Selected	Not Selected	Not Selected	Not Selected	Not Selected	Not Selected	Not Selected	Not Selected	Not Selected
Libya	Student	Female	19	Local	Single	Upper	Private	Private	PharmD	3	Excellent	Not Working		Agree				Neutral	No	Yes	Not Sure	Yes	Yes	Yes	Yes	Yes	Strongly Agree	Strongly Agree	Agree	Agree	Neutral	Agree	Disagree	Agree	Agree	Neutral	Not Selected	Not Selected	Not Selected	Not Selected	Selected	Selected	Not Selected	Not Selected	Not Selected	Not Selected	Not Selected	Not Selected	Not Selected
Libya	Student	Male	24	Local	Single	Low	Private	Private	PharmD	3	Very good	Employment		Neutral				Neutral	Yes	Yes	No	Yes	Yes	No	Yes	Yes	Agree	Agree	Agree	Agree	Agree	Agree	Agree	Agree	Agree	Agree	Selected	Not Selected	Not Selected	Selected	Selected	Not Selected	Not Selected	Not Selected	Not Selected	Not Selected	Not Selected	Not Selected	Not Selected
Libya	Student	Female	21	Local	Single	Upper	Private	Private	PharmD	3	Very good	Not Working	Hospital	Strongly Agree				Strongly Agree	Yes	Yes	No	No	Yes	No	Yes	No	Neutral	Agree	Agree	Strongly Disagree	Strongly Disagree	Strongly Agree	Strongly Agree	Strongly Disagree	Strongly Disagree	Strongly Agree	Selected	Selected	Not Selected	Selected	Selected	Selected	Selected	Selected	Selected	Selected	Selected	Selected	Selected
Libya	Student	Male	21	Local	Single	Upper	Private	Private	PharmD	3	Very good	Not Working		Strongly Agree				Strongly Agree	Yes	Not Sure	Not Sure	Not Sure	No	No	Yes	No	Agree	Agree	Agree	Agree	Agree	Agree	Agree	Neutral	Strongly Agree	Strongly Disagree	Not Selected	Not Selected	Not Selected	Not Selected	Not Selected	Not Selected	Not Selected	Not Selected	Not Selected	Not Selected	Selected	Not Selected	Not Selected
Libya	Student	Female	18	Local	Single	Upper	Private	Private	PharmD	3	Very good	Internship	Pharmacy	Agree				Agree	Yes	No	No	Yes	Not Sure	Not Sure	Yes	Not Sure	Strongly Agree	Strongly Agree	Neutral	Disagree	Neutral	Strongly Agree	Strongly Agree	Disagree	Strongly Agree	Agree	Not Selected	Selected	Not Selected	Not Selected	Selected	Not Selected	Selected	Selected	Selected	Not Selected	Selected	Not Selected	Selected
Libya	Student	Female	20	Local	Single	Upper	Private	Private	PharmD	3	Good	Not Working	Pharmacy	Neutral				Disagree	Yes	Not Sure	Not Sure	Not Sure	Not Sure	Not Sure	Not Sure	Not Sure	Agree	Agree	Agree	Agree	Agree	Agree	Agree	Disagree	Agree	Disagree	Selected	Selected	Not Selected	Not Selected	Not Selected	Not Selected	Selected	Not Selected	Not Selected	Selected	Not Selected	Not Selected	Not Selected
Libya	Student	Male	21	Local	Single	Upper	Private	Private	PharmD	3	Excellent	Employment		Neutral				Neutral	Yes	Not Sure	Not Sure	Not Sure	Not Sure	Not Sure	Yes	Not Sure	Agree	Agree	Agree	Agree	Agree	Agree	Agree	Agree	Agree	Agree	Not Selected	Not Selected	Not Selected	Selected	Not Selected	Not Selected	Not Selected	Not Selected	Not Selected	Not Selected	Not Selected	Not Selected	Not Selected
Libya	Student	Female	20	Local	Single	Middle	Private	Private	PharmD	3	Very good	Not Working		Agree				Agree	No	No	No	No	No	No	Yes	No	Neutral	Neutral	Neutral	Disagree	Neutral	Neutral	Neutral	Neutral	Neutral	Neutral	Not Selected	Selected	Not Selected	Not Selected	Not Selected	Not Selected	Not Selected	Not Selected	Not Selected	Not Selected	Not Selected	Not Selected	Not Selected
Libya	Student	Female	20	Local	Single	Upper	Private	Private	PharmD	3	Good	Not Working	Pharmacy	Neutral				Neutral	No	No	No	No	No	No	No	No	Neutral	Neutral	Neutral	Neutral	Neutral	Neutral	Neutral	Neutral	Neutral	Neutral	Not Selected	Selected	Not Selected	Not Selected	Selected	Selected	Not Selected	Not Selected	Selected	Not Selected	Not Selected	Selected	Selected
Libya	Student	Female	27	Local	Single	Middle	Public	Govermental	PharmB	3	Excellent	Not Working		Neutral				Neutral	No	No	Yes	Not Sure	Not Sure	No	Yes	Yes	Agree	Agree	Disagree	Disagree	Disagree	Disagree	Neutral	Neutral	Neutral	Agree	Selected	Not Selected	Not Selected	Not Selected	Not Selected	Not Selected	Not Selected	Selected	Not Selected	Not Selected	Not Selected	Not Selected	Not Selected
Libya	Student	Female	28	Local	Single	Upper	Public	Govermental	PharmB	3	Fair	Employment	Pharmacy	Neutral				Strongly Disagree	No	No	No	No	No	No	No	No	Agree	Agree	Disagree	Disagree	Disagree	Neutral	Neutral	Neutral	Strongly Agree	Disagree	Selected	Not Selected	Not Selected	Not Selected	Not Selected	Not Selected	Not Selected	Not Selected	Selected	Not Selected	Not Selected	Not Selected	Selected
Libya	Student	Female	22	Local	Single	Middle	Public	Govermental	PharmB	3	Very good	Not Working		Strongly Disagree				Strongly Disagree	No	No	No	No	No	No	No	No	Neutral	Neutral	Neutral	Neutral	Neutral	Neutral	Neutral	Neutral	Neutral	Neutral	Not Selected	Not Selected	Not Selected	Not Selected	Not Selected	Not Selected	Not Selected	Not Selected	Not Selected	Not Selected	Not Selected	Not Selected	Selected
Libya	Student	Female	23	Local	Single	Low	Public	Govermental	PharmB	3	Very good	Internship	Pharmacy	Strongly Agree				Strongly Agree	Yes	Yes	Yes	Not Sure	Not Sure	Not Sure	Yes	Not Sure	Agree	Disagree	Disagree	Disagree	Disagree	Neutral	Disagree	Agree	Neutral	Agree	Not Selected	Not Selected	Not Selected	Not Selected	Not Selected	Not Selected	Not Selected	Not Selected	Selected	Selected	Not Selected	Selected	Not Selected
Libya	Student	Female	24	Local	Single	Middle	Public	Govermental	PharmB	4	Good	Employment	Others	Neutral				Neutral	Yes	Yes	Yes	No	No	No	Yes	Yes	Neutral	Agree	Agree	Disagree	Disagree	Agree	Agree	Disagree	Agree	Disagree	Selected	Not Selected	Not Selected	Not Selected	Not Selected	Not Selected	Not Selected	Not Selected	Selected	Not Selected	Not Selected	Not Selected	Selected
Libya	Student	Female	22	Local	Single	Low	Public	Govermental	PharmB	3	Very good	Not Working		Agree				Strongly Agree	Yes	Yes	Not Sure	No	Yes	Yes	Yes	Not Sure	Neutral	Strongly Agree	Neutral	Strongly Disagree	Disagree	Neutral	Disagree	Neutral	Disagree	Neutral	Selected	Selected	Not Selected	Not Selected	Not Selected	Selected	Not Selected	Selected	Not Selected	Not Selected	Not Selected	Selected	Not Selected
Libya	Student	Female	21	International	Single	Low	Public	Govermental	PharmB	3	Very good	Employment	Others	Disagree				Strongly Disagree	Yes	Yes	No	No	No	No	No	No	Strongly Agree	Strongly Agree	Agree	Strongly Agree	Agree	Strongly Agree	Strongly Agree	Strongly Agree	Strongly Agree	Strongly Agree	Not Selected	Not Selected	Not Selected	Selected	Not Selected	Selected	Not Selected	Selected	Not Selected	Not Selected	Not Selected	Not Selected	Not Selected
Libya	Student	Female	23	Local	Single	Upper	Public	Govermental	PharmB	3	Good	Not Working		Strongly Disagree				Neutral	Yes	Yes	Yes	No	No	No	Yes	Yes	Agree	Agree	Disagree	Disagree	Disagree	Agree	Agree	Disagree	Agree	Agree	Selected	Not Selected	Not Selected	Not Selected	Not Selected	Selected	Selected	Selected	Not Selected	Not Selected	Not Selected	Not Selected	Not Selected
Libya	Student	Female	21	Local	Single	Low	Public	Govermental	PharmB	3	Very good	Not Working	Pharmacy	Neutral				Disagree	Not Sure	Yes	Yes	Not Sure	Not Sure	Not Sure	Yes	No	Neutral	Neutral	Disagree	Disagree	Agree	Disagree	Disagree	Agree	Neutral	Agree	Not Selected	Not Selected	Not Selected	Selected	Not Selected	Not Selected	Not Selected	Not Selected	Not Selected	Not Selected	Not Selected	Not Selected	Not Selected
Libya	Student	Female	22	Local	Married	Middle	Public	Govermental	PharmB	5	Very good	Not Working		Disagree				Neutral	Yes	Yes	No	Yes	Yes	Not Sure	Not Sure	Not Sure	Neutral	Agree	Disagree	Strongly Disagree	Strongly Agree	Strongly Agree	Neutral	Disagree	Agree	Agree	Selected	Not Selected	Not Selected	Not Selected	Not Selected	Not Selected	Not Selected	Not Selected	Not Selected	Not Selected	Not Selected	Not Selected	Not Selected
Libya	Student	Female	25	Local	Married	Middle	Public	Govermental	PharmB	4	Excellent	Not Working		Agree				Neutral	Yes	Yes	Not Sure	Not Sure	Not Sure	No	No	No	Agree	Neutral	Neutral	Agree	Agree	Agree	Neutral	Disagree	Agree	Neutral	Selected	Selected	Not Selected	Not Selected	Selected	Selected	Selected	Selected	Selected	Selected	Selected	Selected	Not Selected
Libya	Student	Female	22	Local	Single	Upper	Public	Govermental	PharmB	3	Very good	Employment	Pharmacy	Disagree				Disagree	Yes	Not Sure	Not Sure	No	No	No	Yes	No	Agree	Agree	Disagree	Neutral	Disagree	Agree	Agree	Neutral	Agree	Neutral	Not Selected	Selected	Not Selected	Not Selected	Not Selected	Not Selected	Not Selected	Selected	Not Selected	Not Selected	Not Selected	Not Selected	Selected
Libya	Student	Female	21	Local	Others	Upper	Public	Govermental	PharmB	3	Very good	Not Working		Neutral				Neutral	No	No	No	No	No	No	No	No	Neutral	Neutral	Neutral	Neutral	Neutral	Neutral	Neutral	Neutral	Neutral	Neutral	Selected	Not Selected	Not Selected	Not Selected	Not Selected	Not Selected	Not Selected	Not Selected	Not Selected	Not Selected	Not Selected	Not Selected	Not Selected
Libya	Student	Female	21	Local	Single	Middle	Public	Govermental	PharmB	3	Very good	Not Working		Agree				Neutral	Yes	Yes	Not Sure	No	Not Sure	Not Sure	Yes	Yes	Agree	Neutral	Disagree	Disagree	Neutral	Disagree	Disagree	Neutral	Neutral	Disagree	Selected	Not Selected	Not Selected	Not Selected	Not Selected	Selected	Not Selected	Selected	Selected	Not Selected	Not Selected	Selected	Selected
Libya	Student	Female	22	Local	Single	Middle	Public	Govermental	PharmB	3	Very good	Employment	Pharmacy	Neutral				Disagree	No	Not Sure	Yes	Not Sure	Not Sure	Not Sure	Not Sure	Not Sure	Agree	Disagree	Disagree	Disagree	Disagree	Disagree	Disagree	Disagree	Disagree	Disagree	Selected	Selected	Selected	Selected	Selected	Selected	Selected	Selected	Selected	Selected	Selected	Selected	Selected
Libya	Student	Female	23	Local	Single	Middle	Public	Govermental	PharmB	3	Excellent	Internship	Pharmacy	Neutral				Neutral	Yes	Yes	Yes	Yes	Yes	No	No	No	Strongly Agree	Strongly Agree	Agree	Neutral	Disagree	Neutral	Agree	Neutral	Strongly Agree	Disagree	Not Selected	Not Selected	Not Selected	Not Selected	Not Selected	Not Selected	Not Selected	Not Selected	Selected	Not Selected	Not Selected	Not Selected	Not Selected
Libya	Student	Female	23	Local	Married	Middle	Public	Govermental	PharmB	3	Good	Employment	Pharmacy	Disagree				Disagree	Yes	Yes	No	Yes	No	Not Sure	Yes	Not Sure	Strongly Agree	Neutral	Strongly Agree	Agree	Agree	Disagree	Agree	Strongly Disagree	Neutral	Agree	Not Selected	Not Selected	Not Selected	Not Selected	Not Selected	Not Selected	Not Selected	Not Selected	Not Selected	Not Selected	Not Selected	Not Selected	Not Selected
Libya	Student	Female	25	Local	Married	Low	Public	Govermental	PharmB	3	Good	Not Working		Strongly Disagree				Strongly Disagree	Yes	Yes	Yes	No	No	No	Yes	Yes	Agree	Agree	Agree	Neutral	Neutral	Agree	Agree	Agree	Neutral	Neutral	Not Selected	Not Selected	Not Selected	Not Selected	Not Selected	Not Selected	Not Selected	Not Selected	Not Selected	Not Selected	Not Selected	Selected	Not Selected
Libya	Student	Female	23	Local	Married	Low	Public	Govermental	PharmB	3	Good	Not Working		Disagree				Disagree	No	Not Sure	Not Sure	Not Sure	Not Sure	Not Sure	Not Sure	Not Sure	Neutral	Neutral	Agree	Disagree	Disagree	Strongly Disagree	Disagree	Disagree	Disagree	Strongly Disagree	Not Selected	Not Selected	Not Selected	Not Selected	Not Selected	Not Selected	Not Selected	Selected	Not Selected	Not Selected	Not Selected	Not Selected	Not Selected
Libya	Student	Female	21	Local	Single	Middle	Public	Govermental	PharmB	3	Good	Not Working	Pharmacy	Disagree				Strongly Disagree	Not Sure	Not Sure	No	No	No	No	Not Sure	No	Neutral	Disagree	Strongly Disagree	Strongly Disagree	Strongly Agree	Strongly Agree	Neutral	Disagree	Agree	Neutral	Selected	Selected	Not Selected	Not Selected	Not Selected	Not Selected	Selected	Selected	Selected	Not Selected	Not Selected	Selected	Not Selected
Libya	Student	Female	22	Local	Married	Middle	Public	Govermental	PharmB	4	Good	Not Working		Disagree				Disagree	Yes	Yes	Yes	Not Sure	Not Sure	Not Sure	No	Not Sure	Agree	Agree	Agree	Agree	Agree	Agree	Neutral	Neutral	Agree	Neutral	Selected	Selected	Not Selected	Not Selected	Not Selected	Not Selected	Not Selected	Not Selected	Not Selected	Not Selected	Not Selected	Selected	Not Selected
Libya	Faculty Member	Female	34	Local	Single	Upper		Govermental					University	Strongly Agree	MSc	6	Full time	Neutral	Yes	Yes	No	Not Sure	Not Sure	Not Sure	Yes	Not Sure	Agree	Agree	Neutral	Neutral	Neutral	Neutral	Neutral	Neutral	Strongly Agree	Neutral	Selected	Not Selected	Not Selected	Not Selected	Not Selected	Not Selected	Not Selected	Not Selected	Not Selected	Not Selected	Selected	Not Selected	Selected
Libya	Faculty Member	Male	40	Local	Married	Upper		Govermental					University	Agree	MSc	15	Full time	Neutral	No	Not Sure	Not Sure	Not Sure	Not Sure	Not Sure	Not Sure	Not Sure	Agree	Agree	Neutral	Agree	Neutral	Agree	Strongly Agree	Disagree	Agree	Agree	Selected	Selected	Not Selected	Selected	Selected	Selected	Selected	Not Selected	Selected	Selected	Selected	Selected	Not Selected
Libya	Faculty Member	Female	32	Local	Single	Middle		Private					University	Strongly Agree	MSc	5	Part time	Strongly Agree	Not Sure	Not Sure	No	No	No	No	Yes	Not Sure	Strongly Agree	Strongly Agree	Strongly Agree	Strongly Agree	Strongly Agree	Strongly Agree	Strongly Agree	Strongly Agree	Strongly Agree	Strongly Agree	Selected	Selected	Selected	Selected	Selected	Selected	Selected	Selected	Selected	Selected	Selected	Selected	Selected
Libya	Faculty Member	Female	38	Local	Married	Middle		Govermental					University	Disagree	MSc	10	Part time	Disagree	Not Sure	Yes	No	No	Yes	No	No	Not Sure	Strongly Agree	Agree	Agree	Agree	Agree	Agree	Agree	Agree	Agree	Agree	Not Selected	Not Selected	Not Selected	Selected	Selected	Not Selected	Not Selected	Not Selected	Selected	Not Selected	Not Selected	Not Selected	Not Selected
Libya	Faculty Member	Female	37	Local	Married	Upper		Govermental					University	Strongly Agree	MSc	12	Full time	Strongly Agree	Yes	Yes	No	Not Sure	Yes	Not Sure	Yes	Not Sure	Strongly Agree	Strongly Agree	Disagree	Disagree	Neutral	Neutral	Strongly Agree	Strongly Agree	Strongly Agree	Strongly Agree	Selected	Not Selected	Not Selected	Selected	Selected	Selected	Not Selected	Not Selected	Selected	Selected	Selected	Selected	Selected
Libya	Student	Female	26	Local	Single	Middle	Private	Govermental	PharmB	4	Good	Not Working	Pharmacy	Neutral				Disagree	Not Sure	Not Sure	Not Sure	No	No	Not Sure	Yes	Not Sure	Strongly Agree	Neutral	Neutral	Disagree	Disagree	Strongly Agree	Disagree	Disagree	Disagree	Disagree	Not Selected	Not Selected	Not Selected	Not Selected	Not Selected	Not Selected	Not Selected	Selected	Not Selected	Not Selected	Not Selected	Not Selected	Not Selected
Libya	Student	Male	26	Local	Single	Upper	Public	Govermental	PharmB	4	Fair	Not Working		Neutral				Strongly Disagree	No	No	No	No	Not Sure	No	Not Sure	No	Neutral	Agree	Disagree	Disagree	Disagree	Neutral	Neutral	Agree	Neutral	Neutral	Selected	Selected	Not Selected	Not Selected	Not Selected	Not Selected	Selected	Selected	Not Selected	Not Selected	Not Selected	Not Selected	Not Selected
Libya	Student	Female	24	Local	Single	Upper	Public	Govermental	PharmB	4	Good	Internship	Hospital	Strongly Disagree				Strongly Disagree	Yes	Not Sure	Not Sure	Yes	Not Sure	Not Sure	Yes	No	Agree	Agree	Agree	Agree	Agree	Agree	Agree	Agree	Agree	Agree	Selected	Selected	Not Selected	Selected	Selected	Selected	Selected	Not Selected	Selected	Selected	Not Selected	Not Selected	Selected
Lebanon	Student	Female	21	Local	Single	Upper	Private	Private	PharmB	5	Very good	Employment	Pharmacy	Agree				Agree	Yes	Yes	Yes	Yes	Yes	Yes	Yes	Yes	Agree	Agree	Agree	Agree	Agree	Agree	Agree	Neutral	Neutral	Neutral	Not Selected	Not Selected	Not Selected	Not Selected	Not Selected	Not Selected	Not Selected	Selected	Not Selected	Selected	Selected	Not Selected	Not Selected
Lebanon	Faculty Member	Female	40	Local	Married	Upper		Private					University	Agree	PhD	15	Part time	Disagree	Yes	Yes	Not Sure	Not Sure	Yes	Not Sure	Not Sure	Yes	Agree	Agree	Neutral	Neutral	Disagree	Agree	Agree	Disagree	Agree	Disagree	Not Selected	Not Selected	Not Selected	Not Selected	Not Selected	Selected	Not Selected	Selected	Selected	Selected	Selected	Not Selected	Selected
Lebanon	Faculty Member	Male	49	Local	Single	Upper		Private					University	Agree	PhD	25	Full time	Neutral	Not Sure	Not Sure	Not Sure	No	No	Not Sure	Not Sure	Yes	Agree	Agree	Agree	Neutral	Agree	Agree	Neutral	Neutral	Agree	Agree	Selected	Not Selected	Not Selected	Not Selected	Not Selected	Not Selected	Not Selected	Not Selected	Not Selected	Selected	Not Selected	Not Selected	Not Selected
Lebanon	Student	Female	22	Local	Single	Middle	Private	Private	PharmB	4	Good	Not Working		Disagree				Disagree	No	No	No	No	No	No	No	No	Neutral	Neutral	Neutral	Neutral	Disagree	Disagree	Disagree	Neutral	Neutral	Disagree	Not Selected	Not Selected	Not Selected	Selected	Not Selected	Not Selected	Not Selected	Not Selected	Not Selected	Not Selected	Not Selected	Not Selected	Not Selected
Lebanon	Student	Male	19	Local	Single	Upper	Public	Govermental	PharmD	1	Very good	Not Working		Agree				Neutral	Not Sure	Not Sure	No	No	No	No	No	No	Agree	Agree	Strongly Agree	Strongly Agree	Agree	Agree	Neutral	Agree	Strongly Agree	Strongly Agree	Not Selected	Not Selected	Not Selected	Not Selected	Not Selected	Selected	Not Selected	Not Selected	Not Selected	Not Selected	Not Selected	Not Selected	Not Selected
Lebanon	Student	Female	23	Local	Single	Upper	Private	Private	PharmB	5	Very good	Not Working		Agree				Agree	Yes	Yes	No	No	Not Sure	Not Sure	Not Sure	Not Sure	Strongly Agree	Strongly Agree	Agree	Agree	Agree	Agree	Strongly Agree	Strongly Agree	Strongly Agree	Strongly Agree	Not Selected	Not Selected	Selected	Not Selected	Not Selected	Not Selected	Selected	Not Selected	Not Selected	Not Selected	Selected	Not Selected	Not Selected
Lebanon	Faculty Member	Female	58	Local	Single	Upper		Private					University	Strongly Agree	PhD	25	Full time	Agree	Yes	Yes	Not Sure	Not Sure	Not Sure	Yes	Not Sure	Yes	Strongly Agree	Strongly Agree	Strongly Agree	Strongly Agree	Agree	Agree	Neutral	Neutral	Strongly Agree	Agree	Selected	Not Selected	Not Selected	Not Selected	Not Selected	Not Selected	Not Selected	Not Selected	Selected	Not Selected	Selected	Not Selected	Selected
Lebanon	Student	Female	21	Local	Single	Middle	Public	Govermental	PharmB	3	Excellent	Not Working		Disagree				Strongly Disagree	No	No	No	No	No	No	No	No	Neutral	Neutral	Neutral	Neutral	Neutral	Neutral	Neutral	Neutral	Neutral	Neutral	Not Selected	Not Selected	Not Selected	Not Selected	Not Selected	Not Selected	Not Selected	Not Selected	Not Selected	Selected	Not Selected	Not Selected	Not Selected
Lebanon	Faculty Member	Male	55	Local	Others	Upper		Private					University	Neutral	PhD	25	Full time	Disagree	Not Sure	Not Sure	No	No	No	No	No	Not Sure	Strongly Agree	Strongly Agree	Strongly Agree	Strongly Agree	Disagree	Disagree	Neutral	Neutral	Neutral	Neutral	Not Selected	Not Selected	Not Selected	Selected	Not Selected	Not Selected	Not Selected	Not Selected	Not Selected	Not Selected	Not Selected	Not Selected	Not Selected
Lebanon	Student	Female	22	Local	Single	Upper	Private	Private	PharmB	4	Good	Internship		Agree				Agree	Yes	Yes	Not Sure	Yes	Not Sure	Not Sure	Yes	Yes	Strongly Agree	Strongly Agree	Strongly Agree	Strongly Agree	Strongly Agree	Neutral	Neutral	Strongly Disagree	Strongly Agree	Neutral	Not Selected	Not Selected	Not Selected	Not Selected	Not Selected	Not Selected	Not Selected	Not Selected	Not Selected	Not Selected	Not Selected	Not Selected	Not Selected
Lebanon	Student	Male	23	Local	Single	Upper	Private	Private	PharmB	5	Excellent	Not Working		Strongly Agree				Agree	Yes	Yes	Yes	Yes	Not Sure	Not Sure	Not Sure	Yes	Strongly Agree	Strongly Agree	Strongly Agree	Agree	Agree	Strongly Agree	Disagree	Strongly Agree	Strongly Agree	Strongly Agree	Not Selected	Not Selected	Not Selected	Not Selected	Selected	Selected	Selected	Selected	Not Selected	Not Selected	Selected	Selected	Not Selected
Lebanon	Student	Male	20	Local	Single	Middle	Public	Private	PharmB	2	Good	Not Working		Strongly Agree				Strongly Agree	Yes	Yes	Not Sure	Yes	Yes	Not Sure	Not Sure	Yes	Strongly Agree	Strongly Agree	Strongly Agree	Strongly Agree	Strongly Agree	Strongly Agree	Strongly Agree	Strongly Agree	Strongly Agree	Strongly Agree	Not Selected	Not Selected	Selected	Selected	Not Selected	Selected	Not Selected	Not Selected	Selected	Not Selected	Selected	Not Selected	Not Selected
Lebanon	Faculty Member	Male	61	Local	Married	Upper		Govermental					University	Neutral	PhD	30	Full time	Disagree	Yes	Not Sure	Not Sure	Not Sure	Not Sure	Not Sure	Not Sure	Yes	Strongly Agree	Strongly Agree	Strongly Agree	Strongly Agree	Strongly Agree	Strongly Agree	Strongly Agree	Strongly Agree	Strongly Agree	Strongly Agree	Not Selected	Not Selected	Selected	Selected	Selected	Selected	Selected	Selected	Not Selected	Not Selected	Not Selected	Not Selected	Selected
Lebanon	Faculty Member	Female	49	Local	Married	Upper		Private					University	Agree	PhD	20	Full time	Disagree	No	No	No	No	No	Not Sure	Yes	Yes	Strongly Agree	Strongly Agree	Agree	Agree	Agree	Agree	Neutral	Agree	Neutral	Disagree	Not Selected	Not Selected	Not Selected	Not Selected	Not Selected	Not Selected	Not Selected	Not Selected	Not Selected	Not Selected	Not Selected	Not Selected	Selected
Lebanon	Student	Male	19	Local	Single	Middle	Public	Govermental	PharmD	2	Very good	Not Working		Agree				Strongly Agree	Yes	Yes	Not Sure	Yes	Not Sure	Not Sure	Not Sure	Yes	Strongly Agree	Strongly Agree	Agree	Agree	Agree	Agree	Agree	Agree	Agree	Agree	Not Selected	Not Selected	Not Selected	Selected	Selected	Selected	Not Selected	Not Selected	Not Selected	Not Selected	Not Selected	Not Selected	Not Selected
Lebanon	Student	Male	23	Local	Single	Middle	Private	Private	PharmB	5	Good	Not Working		Agree				Neutral	Yes	Not Sure	Yes	Yes	Not Sure	Not Sure	Yes	Yes	Neutral	Neutral	Neutral	Neutral	Neutral	Neutral	Neutral	Strongly Agree	Neutral	Strongly Agree	Not Selected	Not Selected	Not Selected	Not Selected	Not Selected	Not Selected	Not Selected	Selected	Not Selected	Not Selected	Not Selected	Selected	Selected
Lebanon	Student	Female	27	Local	Married	Upper	Private	Private	MPharm	Master	Excellent	Employment	Hospital	Strongly Agree				Disagree	Not Sure	Not Sure	Not Sure	Not Sure	Not Sure	Not Sure	Not Sure	Yes	Neutral	Neutral	Neutral	Neutral	Neutral	Neutral	Neutral	Neutral	Neutral	Neutral	Not Selected	Not Selected	Not Selected	Not Selected	Not Selected	Not Selected	Not Selected	Not Selected	Not Selected	Not Selected	Not Selected	Not Selected	Selected
Lebanon	Student	Female	24	Local	Others	Upper	Private	Private	PharmD	6	Good	Not Working		Strongly Agree				Disagree	Not Sure	Not Sure	Not Sure	Not Sure	Not Sure	Not Sure	Not Sure	Not Sure	Neutral	Neutral	Neutral	Neutral	Neutral	Neutral	Neutral	Neutral	Agree	Agree	Not Selected	Not Selected	Not Selected	Not Selected	Selected	Not Selected	Selected	Selected	Selected	Selected	Not Selected	Not Selected	Not Selected
Lebanon	Student	Female	18	Local	Single	Middle	Public	Govermental	PharmB	1	Fair	Not Working		Neutral				Strongly Disagree	No	No	No	No	No	No	No	No	Neutral	Neutral	Neutral	Neutral	Neutral	Neutral	Neutral	Neutral	Neutral	Neutral	Not Selected	Not Selected	Not Selected	Not Selected	Not Selected	Not Selected	Not Selected	Not Selected	Not Selected	Not Selected	Not Selected	Not Selected	Not Selected
Lebanon	Student	Male	22	Local	Single	Middle	Public	Govermental	PharmD	4	Excellent	Employment	Pharmacy	Strongly Agree				Agree	Not Sure	Not Sure	Not Sure	Not Sure	Not Sure	Not Sure	Not Sure	Not Sure	Agree	Agree	Neutral	Neutral	Agree	Agree	Agree	Neutral	Neutral	Neutral	Not Selected	Not Selected	Not Selected	Not Selected	Not Selected	Not Selected	Selected	Selected	Not Selected	Selected	Not Selected	Not Selected	Not Selected
Lebanon	Student	Male	25	Local	Single	Upper	Private	Private	PharmD	6	Very good	Internship		Agree				Agree	Yes	Yes	Yes	Yes	Yes	Yes	Yes	Yes	Agree	Agree	Agree	Agree	Agree	Agree	Agree	Agree	Neutral	Neutral	Not Selected	Not Selected	Not Selected	Not Selected	Not Selected	Not Selected	Selected	Selected	Not Selected	Selected	Not Selected	Not Selected	Not Selected
Lebanon	Student	Male	20	Local	Single	Upper	Public	Govermental	PharmD	2	Excellent	Not Working		Strongly Agree				Neutral	No	No	No	No	No	No	No	No	Agree	Agree	Agree	Agree	Agree	Agree	Agree	Agree	Agree	Agree	Not Selected	Not Selected	Not Selected	Selected	Selected	Not Selected	Selected	Selected	Selected	Selected	Not Selected	Not Selected	Not Selected
Lebanon	Student	Male	21	Local	Single	Middle	Public	Govermental	PharmB	3	Very good	Not Working		Agree				Neutral	No	No	No	Yes	No	No	Yes	Yes	Neutral	Neutral	Agree	Agree	Agree	Agree	Agree	Agree	Agree	Agree	Not Selected	Not Selected	Not Selected	Not Selected	Not Selected	Not Selected	Not Selected	Selected	Not Selected	Not Selected	Selected	Not Selected	Not Selected
Lebanon	Student	Male	28	Local	Others	Upper	Private	Private	MPharm	Master	Excellent	Employment	Hospital	Strongly Agree				Strongly Agree	Yes	Yes	Not Sure	Not Sure	Yes	Not Sure	Not Sure	Yes	Strongly Agree	Strongly Agree	Strongly Agree	Strongly Agree	Strongly Agree	Strongly Agree	Strongly Agree	Strongly Agree	Strongly Agree	Strongly Agree	Not Selected	Selected	Selected	Not Selected	Selected	Selected	Selected	Not Selected	Selected	Not Selected	Selected	Not Selected	Not Selected
Lebanon	Faculty Member	Male	36	Local	Married	Middle		Private					University	Strongly Agree	MSc	8	Part time	Strongly Agree	Yes	Not Sure	Not Sure	Not Sure	Not Sure	Not Sure	Not Sure	Yes	Strongly Agree	Strongly Agree	Strongly Agree	Strongly Agree	Strongly Agree	Agree	Neutral	Neutral	Neutral	Agree	Not Selected	Not Selected	Selected	Not Selected	Selected	Not Selected	Selected	Selected	Not Selected	Not Selected	Selected	Not Selected	Not Selected
Lebanon	Student	Female	19	Local	Single	Upper	Public	Govermental	PharmD	1	Very good	Not Working		Agree				Agree	No	No	No	No	No	No	No	No	Agree	Agree	Neutral	Neutral	Neutral	Neutral	Neutral	Neutral	Agree	Agree	Not Selected	Not Selected	Not Selected	Not Selected	Not Selected	Not Selected	Selected	Not Selected	Not Selected	Not Selected	Not Selected	Not Selected	Not Selected
Lebanon	Student	Female	24	Local	Single	Upper	Private	Private	PharmD	5	Very good	Internship		Strongly Agree				Neutral	Not Sure	Not Sure	Not Sure	Not Sure	Not Sure	Not Sure	Not Sure	Not Sure	Agree	Agree	Agree	Agree	Agree	Agree	Agree	Agree	Strongly Agree	Strongly Agree	Not Selected	Not Selected	Not Selected	Not Selected	Not Selected	Not Selected	Not Selected	Not Selected	Not Selected	Not Selected	Selected	Selected	Not Selected
Lebanon	Student	Female	18	Local	Single	Middle	Public	Govermental	PharmB	1	Very good	Not Working		Neutral				Disagree	Not Sure	Not Sure	Not Sure	Not Sure	Not Sure	Not Sure	Not Sure	Not Sure	Neutral	Neutral	Neutral	Neutral	Neutral	Neutral	Neutral	Neutral	Neutral	Neutral	Not Selected	Not Selected	Not Selected	Not Selected	Not Selected	Not Selected	Not Selected	Not Selected	Not Selected	Not Selected	Not Selected	Not Selected	Not Selected
Lebanon	Student	Male	23	Local	Single	Middle	Public	Govermental	PharmB	4	Good	Employment	Pharmacy	Strongly Agree				Strongly Agree	Yes	Yes	Yes	Yes	Yes	Yes	Yes	Yes	Strongly Agree	Strongly Agree	Strongly Agree	Strongly Agree	Strongly Agree	Strongly Agree	Strongly Agree	Strongly Agree	Strongly Agree	Strongly Agree	Not Selected	Not Selected	Not Selected	Selected	Not Selected	Not Selected	Not Selected	Selected	Selected	Selected	Not Selected	Not Selected	Not Selected
Lebanon	Student	Male	27	Local	Single	Upper	Private	Private	MPharm	Master	Excellent	Employment	Pharmacy	Strongly Agree				Strongly Agree	Yes	Yes	Yes	Yes	Not Sure	Yes	Yes	Yes	Strongly Agree	Strongly Agree	Strongly Agree	Strongly Agree	Strongly Agree	Strongly Agree	Strongly Agree	Strongly Agree	Strongly Agree	Strongly Agree	Not Selected	Selected	Not Selected	Not Selected	Not Selected	Not Selected	Not Selected	Not Selected	Not Selected	Not Selected	Not Selected	Not Selected	Selected
Lebanon	Faculty Member	Female	48	Local	Married	Upper		Private					University	Strongly Agree	PhD	18	Part time	Strongly Agree	Yes	Yes	Not Sure	Yes	Yes	Not Sure	Yes	Yes	Strongly Agree	Strongly Agree	Strongly Agree	Strongly Agree	Strongly Agree	Strongly Agree	Strongly Agree	Strongly Agree	Strongly Agree	Strongly Agree	Selected	Not Selected	Not Selected	Selected	Not Selected	Selected	Selected	Not Selected	Selected	Selected	Selected	Selected	Not Selected
Lebanon	Student	Male	28	Local	Single	Upper	Public	Govermental	MPharm	Master	Excellent	Employment		Strongly Agree				Strongly Agree	Yes	Not Sure	Not Sure	Not Sure	Not Sure	Not Sure	Not Sure	Not Sure	Strongly Agree	Strongly Agree	Strongly Agree	Strongly Agree	Strongly Agree	Strongly Agree	Strongly Agree	Strongly Agree	Strongly Agree	Strongly Agree	Not Selected	Not Selected	Not Selected	Not Selected	Not Selected	Not Selected	Selected	Not Selected	Not Selected	Not Selected	Not Selected	Not Selected	Not Selected
Lebanon	Student	Female	19	Local	Single	Upper	Public	Govermental	PharmB	1	Very good	Not Working		Strongly Agree				Disagree	Not Sure	Not Sure	Not Sure	Not Sure	Not Sure	Not Sure	Not Sure	Not Sure	Disagree	Disagree	Disagree	Disagree	Disagree	Disagree	Disagree	Disagree	Disagree	Disagree	Not Selected	Not Selected	Not Selected	Not Selected	Not Selected	Not Selected	Not Selected	Not Selected	Not Selected	Not Selected	Not Selected	Not Selected	Not Selected
Lebanon	Student	Female	20	Local	Single	Upper	Private	Private	PharmB	2	Excellent	Not Working		Agree				Agree	Yes	Yes	No	No	No	No	No	Yes	Agree	Agree	Agree	Agree	Agree	Agree	Agree	Agree	Agree	Agree	Not Selected	Not Selected	Not Selected	Not Selected	Not Selected	Not Selected	Selected	Not Selected	Selected	Selected	Not Selected	Not Selected	Not Selected
Lebanon	Student	Male	25	Local	Single	Upper	Public	Govermental	PharmD	6	Excellent	Employment		Agree				Strongly Agree	Yes	Not Sure	Not Sure	Not Sure	Not Sure	Not Sure	Yes	Yes	Strongly Agree	Strongly Agree	Agree	Agree	Agree	Strongly Agree	Agree	Strongly Agree	Disagree	Agree	Not Selected	Not Selected	Not Selected	Not Selected	Selected	Selected	Selected	Not Selected	Selected	Selected	Not Selected	Not Selected	Not Selected
Lebanon	Student	Female	20	Local	Single	Low	Public	Govermental	PharmB	2	Good	Employment	Others	Neutral				Disagree	No	No	No	No	No	No	No	Not Sure	Neutral	Neutral	Neutral	Neutral	Neutral	Neutral	Neutral	Neutral	Neutral	Neutral	Not Selected	Not Selected	Not Selected	Not Selected	Not Selected	Not Selected	Not Selected	Not Selected	Not Selected	Not Selected	Not Selected	Not Selected	Not Selected
Lebanon	Student	Female	23	Local	Single	Middle	Public	Govermental	PharmD	4	Fair	Not Working		Agree				Disagree	Not Sure	Not Sure	Not Sure	Not Sure	Not Sure	Not Sure	Not Sure	Not Sure	Disagree	Disagree	Disagree	Disagree	Disagree	Disagree	Disagree	Disagree	Disagree	Disagree	Selected	Not Selected	Not Selected	Not Selected	Not Selected	Not Selected	Not Selected	Not Selected	Not Selected	Not Selected	Not Selected	Not Selected	Not Selected
Lebanon	Student	Female	22	Local	Single	Upper	Private	Private	PharmD	4	Excellent	Not Working		Strongly Agree				Strongly Agree	Yes	Yes	Yes	Yes	Yes	Yes	Yes	Yes	Strongly Agree	Strongly Agree	Strongly Agree	Strongly Agree	Strongly Agree	Strongly Agree	Strongly Agree	Strongly Agree	Strongly Agree	Strongly Agree	Selected	Not Selected	Not Selected	Not Selected	Not Selected	Not Selected	Not Selected	Selected	Not Selected	Selected	Selected	Not Selected	Selected
Lebanon	Student	Female	36	Local	Married	Upper	Private	Private	MPharm	Master	Excellent	Employment	Pharmacy	Strongly Agree				Neutral	Not Sure	Not Sure	Not Sure	Not Sure	Not Sure	Not Sure	Not Sure	Not Sure	Agree	Agree	Neutral	Neutral	Neutral	Agree	Agree	Agree	Agree	Agree	Not Selected	Not Selected	Not Selected	Not Selected	Not Selected	Not Selected	Selected	Selected	Selected	Selected	Selected	Not Selected	Not Selected
Lebanon	Student	Male	21	Local	Single	Upper	Private	Private	PharmB	3	Very good	Not Working		Strongly Agree				Agree	Not Sure	Not Sure	Not Sure	Not Sure	Not Sure	Not Sure	Not Sure	Not Sure	Neutral	Neutral	Neutral	Neutral	Strongly Disagree	Neutral	Neutral	Neutral	Neutral	Neutral	Not Selected	Not Selected	Not Selected	Selected	Not Selected	Not Selected	Not Selected	Not Selected	Not Selected	Not Selected	Not Selected	Not Selected	Not Selected
Lebanon	Student	Female	24	Local	Others	Upper	Private	Govermental	PharmD	5	Excellent	Internship	Pharmacy	Agree				Neutral	Not Sure	Not Sure	Not Sure	Not Sure	Not Sure	Not Sure	Not Sure	Not Sure	Agree	Agree	Agree	Agree	Agree	Agree	Agree	Agree	Agree	Strongly Agree	Not Selected	Not Selected	Not Selected	Not Selected	Not Selected	Not Selected	Not Selected	Not Selected	Not Selected	Not Selected	Selected	Selected	Not Selected
Lebanon	Student	Male	29	Local	Married	Upper	Private	Private	MPharm	Master	Excellent	Employment	Pharmacy	Strongly Agree				Strongly Agree	Yes	Yes	Not Sure	Not Sure	Yes	Not Sure	Yes	Yes	Strongly Agree	Strongly Agree	Strongly Agree	Strongly Agree	Strongly Agree	Strongly Agree	Strongly Agree	Strongly Agree	Strongly Agree	Disagree	Not Selected	Not Selected	Not Selected	Not Selected	Not Selected	Selected	Selected	Selected	Selected	Selected	Selected	Not Selected	Selected
Lebanon	Student	Female	21	Local	Single	Middle	Public	Govermental	PharmB	3	Good	Not Working		Disagree				Strongly Disagree	No	No	No	No	No	No	No	No	Neutral	Neutral	Neutral	Neutral	Neutral	Neutral	Neutral	Neutral	Neutral	Neutral	Selected	Selected	Selected	Selected	Selected	Selected	Selected	Selected	Selected	Selected	Selected	Selected	Selected
Lebanon	Student	Male	26	Local	Single	Middle	Public	Govermental	PharmD	6	Fair	Employment		Neutral				Disagree	Not Sure	Not Sure	Not Sure	Not Sure	Not Sure	Not Sure	Not Sure	Not Sure	Neutral	Neutral	Neutral	Neutral	Neutral	Neutral	Neutral	Neutral	Neutral	Neutral	Selected	Not Selected	Not Selected	Not Selected	Not Selected	Not Selected	Not Selected	Not Selected	Not Selected	Not Selected	Not Selected	Not Selected	Not Selected
Lebanon	Student	Male	20	Local	Single	Middle	Public	Govermental	PharmB	2	Very good	Employment	Pharmacy	Agree				Agree	Not Sure	Not Sure	Not Sure	Not Sure	Not Sure	Not Sure	Not Sure	Not Sure	Agree	Agree	Neutral	Neutral	Neutral	Neutral	Agree	Agree	Agree	Agree	Selected	Not Selected	Not Selected	Selected	Not Selected	Selected	Not Selected	Not Selected	Not Selected	Not Selected	Not Selected	Not Selected	Not Selected
Lebanon	Student	Male	41	Local	Married	Upper	Private	Private	MPharm	Master	Excellent	Employment	Others	Strongly Agree				Agree	Yes	Yes	Yes	Yes	Yes	Not Sure	Not Sure	Yes	Strongly Agree	Strongly Agree	Strongly Agree	Strongly Agree	Strongly Agree	Strongly Agree	Strongly Agree	Agree	Agree	Agree	Selected	Selected	Selected	Selected	Selected	Selected	Selected	Selected	Selected	Selected	Selected	Selected	Selected
Lebanon	Student	Male	19	Local	Single	Upper	Public	Govermental	PharmB	1	Good	Not Working		Neutral				Neutral	Not Sure	Not Sure	Not Sure	Not Sure	Not Sure	Not Sure	Not Sure	Not Sure	Neutral	Neutral	Agree	Agree	Agree	Agree	Agree	Agree	Agree	Agree	Not Selected	Not Selected	Not Selected	Not Selected	Not Selected	Not Selected	Selected	Not Selected	Not Selected	Not Selected	Not Selected	Selected	Selected
Lebanon	Student	Female	23	Local	Single	Middle	Public	Govermental	PharmD	5	Good	Not Working		Neutral				Neutral	No	Not Sure	No	No	No	No	No	No	Agree	Agree	Agree	Disagree	Disagree	Disagree	Disagree	Disagree	Disagree	Neutral	Not Selected	Not Selected	Not Selected	Not Selected	Selected	Selected	Selected	Selected	Selected	Selected	Selected	Not Selected	Selected
Lebanon	Student	Female	20	Local	Single	Upper	Public	Govermental	PharmD	3	Excellent	Not Working		Strongly Agree				Strongly Agree	Yes	Yes	Yes	Not Sure	Not Sure	Not Sure	Yes	Yes	Agree	Agree	Agree	Agree	Agree	Agree	Agree	Agree	Agree	Agree	Not Selected	Not Selected	Not Selected	Not Selected	Not Selected	Selected	Selected	Selected	Selected	Not Selected	Selected	Not Selected	Not Selected
Lebanon	Student	Male	22	Local	Single	Middle	Private	Private	PharmD	4	Excellent	Internship	Pharmacy	Strongly Agree				Strongly Agree	Not Sure	Not Sure	Not Sure	Not Sure	Not Sure	Not Sure	Not Sure	Not Sure	Agree	Agree	Agree	Neutral	Neutral	Neutral	Neutral	Neutral	Neutral	Neutral	Not Selected	Not Selected	Not Selected	Not Selected	Not Selected	Not Selected	Selected	Not Selected	Not Selected	Not Selected	Not Selected	Not Selected	Not Selected
Lebanon	Student	Female	30	Local	Others	Upper	Private	Private	MPharm	Master	Excellent	Employment	Pharmacy	Neutral				Agree	No	No	No	No	No	No	No	No	Neutral	Neutral	Disagree	Disagree	Disagree	Disagree	Disagree	Disagree	Disagree	Disagree	Not Selected	Not Selected	Not Selected	Not Selected	Not Selected	Not Selected	Not Selected	Not Selected	Not Selected	Not Selected	Not Selected	Not Selected	Selected
Lebanon	Student	Female	18	Local	Single	Low	Public	Govermental	PharmB	1	Very good	Not Working		Neutral				Neutral	No	No	No	No	No	No	No	No	Neutral	Neutral	Neutral	Neutral	Neutral	Neutral	Neutral	Neutral	Neutral	Neutral	Selected	Selected	Selected	Selected	Selected	Selected	Selected	Selected	Selected	Selected	Selected	Selected	Selected
Lebanon	Student	Male	21	Local	Single	Upper	Private	Private	PharmD	3	Very good	Not Working		Strongly Agree				Neutral	Not Sure	Not Sure	Not Sure	Not Sure	Not Sure	Not Sure	Not Sure	Not Sure	Agree	Agree	Agree	Agree	Disagree	Agree	Disagree	Disagree	Disagree	Disagree	Not Selected	Not Selected	Not Selected	Not Selected	Not Selected	Not Selected	Selected	Not Selected	Selected	Not Selected	Selected	Selected	Selected
Lebanon	Student	Male	24	Local	Single	Low	Public	Govermental	PharmD	6	Fair	Internship	Pharmacy	Strongly Agree				Agree	Yes	Not Sure	Not Sure	Not Sure	Yes	Not Sure	Yes	Yes	Agree	Agree	Neutral	Neutral	Agree	Strongly Agree	Neutral	Neutral	Neutral	Strongly Agree	Not Selected	Not Selected	Not Selected	Selected	Not Selected	Not Selected	Not Selected	Not Selected	Not Selected	Not Selected	Not Selected	Not Selected	Not Selected
Lebanon	Student	Male	29	Local	Single	Middle	Public	Govermental	MPharm	Master	Excellent	Employment	Hospital	Strongly Agree				Strongly Agree	Yes	Yes	Yes	Yes	Yes	Yes	Yes	Yes	Agree	Agree	Agree	Agree	Agree	Agree	Agree	Agree	Agree	Agree	Selected	Not Selected	Not Selected	Selected	Not Selected	Not Selected	Not Selected	Not Selected	Not Selected	Not Selected	Not Selected	Not Selected	Not Selected
Lebanon	Student	Male	19	Local	Single	Upper	Private	Private	PharmD	2	Very good	Not Working		Agree				Neutral	No	No	No	No	No	No	No	No	Agree	Agree	Agree	Agree	Agree	Agree	Agree	Agree	Agree	Agree	Not Selected	Not Selected	Not Selected	Not Selected	Not Selected	Not Selected	Not Selected	Not Selected	Not Selected	Not Selected	Not Selected	Selected	Selected
Lebanon	Student	Female	22	Local	Single	Upper	Private	Private	PharmD	4	Good	Not Working		Strongly Agree				Disagree	No	No	No	No	No	No	No	No	Disagree	Disagree	Agree	Agree	Agree	Agree	Disagree	Disagree	Neutral	Strongly Agree	Selected	Selected	Selected	Not Selected	Not Selected	Not Selected	Not Selected	Not Selected	Not Selected	Not Selected	Not Selected	Not Selected	Not Selected
Lebanon	Student	Male	21	Local	Single	Middle	Public	Govermental	PharmD	3	Excellent	Employment	Pharmacy	Agree				Disagree	Yes	No	No	No	No	No	No	Yes	Agree	Agree	Agree	Agree	Agree	Agree	Agree	Agree	Agree	Agree	Not Selected	Not Selected	Not Selected	Not Selected	Not Selected	Not Selected	Selected	Selected	Selected	Not Selected	Not Selected	Not Selected	Not Selected
Lebanon	Student	Female	24	Local	Single	Upper	Private	Private	PharmD	5	Good	Not Working		Neutral				Neutral	Not Sure	Not Sure	Not Sure	Not Sure	Not Sure	Not Sure	Not Sure	Yes	Neutral	Neutral	Neutral	Neutral	Neutral	Neutral	Neutral	Neutral	Neutral	Neutral	Not Selected	Not Selected	Not Selected	Not Selected	Not Selected	Not Selected	Not Selected	Selected	Selected	Not Selected	Selected	Not Selected	Not Selected
Lebanon	Student	Female	20	Local	Others	Low	Public	Govermental	PharmB	2	Fair	Not Working		Neutral				Agree	Not Sure	Not Sure	Not Sure	Not Sure	Not Sure	Not Sure	Not Sure	Not Sure	Disagree	Disagree	Strongly Disagree	Disagree	Disagree	Disagree	Disagree	Disagree	Disagree	Disagree	Not Selected	Not Selected	Not Selected	Not Selected	Not Selected	Not Selected	Not Selected	Not Selected	Not Selected	Not Selected	Selected	Selected	Not Selected
Lebanon	Student	Male	26	Local	Single	Upper	Private	Private	MPharm	Master	Excellent	Employment	Pharmacy	Strongly Agree				Agree	Yes	Yes	Yes	Yes	Yes	Yes	Yes	Yes	Strongly Agree	Strongly Agree	Strongly Agree	Strongly Agree	Strongly Agree	Strongly Agree	Strongly Agree	Strongly Agree	Strongly Agree	Strongly Agree	Selected	Selected	Selected	Not Selected	Selected	Not Selected	Not Selected	Not Selected	Not Selected	Not Selected	Not Selected	Not Selected	Not Selected
Lebanon	Faculty Member	Male	57	Local	Married	Upper		Govermental					University	Agree	PhD	25	Full time	Neutral	Yes	Yes	Not Sure	Yes	Yes	Not Sure	Not Sure	Yes	Agree	Agree	Neutral	Neutral	Disagree	Neutral	Agree	Disagree	Agree	Neutral	Selected	Not Selected	Selected	Not Selected	Not Selected	Selected	Not Selected	Not Selected	Not Selected	Not Selected	Selected	Selected	Selected
Lebanon	Faculty Member	Female	39	Local	Married	Upper		Private					University	Neutral	PhD	12	Part time	Disagree	Not Sure	Not Sure	Not Sure	Not Sure	Not Sure	Not Sure	Not Sure	Not Sure	Agree	Agree	Agree	Neutral	Agree	Neutral	Neutral	Neutral	Neutral	Neutral	Not Selected	Selected	Not Selected	Not Selected	Not Selected	Not Selected	Not Selected	Not Selected	Not Selected	Not Selected	Not Selected	Not Selected	Not Selected
Lebanon	Student	Female	21	Local	Single	Upper	Private	Private	PharmD	3	Excellent	Not Working		Strongly Agree				Agree	Yes	Yes	Yes	Yes	Yes	Yes	Yes	Yes	Strongly Agree	Strongly Agree	Strongly Agree	Strongly Agree	Strongly Agree	Strongly Agree	Strongly Agree	Strongly Agree	Strongly Agree	Strongly Agree	Not Selected	Not Selected	Not Selected	Not Selected	Not Selected	Not Selected	Not Selected	Selected	Not Selected	Selected	Selected	Not Selected	Not Selected
Lebanon	Student	Male	27	Local	Single	Upper	Private	Private	MPharm	Master	Excellent	Employment		Strongly Agree				Agree	Not Sure	Not Sure	Not Sure	Yes	Yes	Not Sure	Not Sure	Yes	Agree	Agree	Agree	Agree	Agree	Agree	Agree	Agree	Agree	Agree	Not Selected	Selected	Not Selected	Not Selected	Not Selected	Not Selected	Not Selected	Not Selected	Not Selected	Not Selected	Not Selected	Not Selected	Not Selected
Lebanon	Student	Female	31	Local	Others	Upper	Private	Private	MPharm	Master	Very good	Employment		Agree				Agree	Yes	Yes	Yes	Yes	Yes	Yes	Yes	Yes	Strongly Agree	Strongly Agree	Strongly Agree	Strongly Agree	Strongly Agree	Strongly Agree	Strongly Agree	Strongly Agree	Strongly Agree	Strongly Agree	Not Selected	Not Selected	Not Selected	Not Selected	Not Selected	Not Selected	Not Selected	Not Selected	Selected	Selected	Selected	Selected	Not Selected
Lebanon	Student	Male	21	Local	Single	Middle	Private	Private	PharmB	3	Excellent	Internship	Pharmacy	Strongly Agree				Neutral	Not Sure	Not Sure	Not Sure	Not Sure	Not Sure	Not Sure	Not Sure	Not Sure	Agree	Agree	Neutral	Neutral	Neutral	Neutral	Neutral	Neutral	Neutral	Agree	Not Selected	Not Selected	Not Selected	Not Selected	Not Selected	Not Selected	Not Selected	Not Selected	Selected	Not Selected	Not Selected	Not Selected	Not Selected
Lebanon	Student	Male	22	Local	Single	Middle	Private	Private	PharmB	4	Good	Internship		Neutral				Agree	Not Sure	Not Sure	Not Sure	Not Sure	Not Sure	Not Sure	Yes	Yes	Disagree	Disagree	Disagree	Disagree	Disagree	Disagree	Disagree	Disagree	Disagree	Disagree	Not Selected	Not Selected	Not Selected	Not Selected	Not Selected	Selected	Not Selected	Selected	Selected	Not Selected	Not Selected	Not Selected	Not Selected
Lebanon	Student	Female	25	Local	Single	Middle	Public	Govermental	PharmD	3	Fair	Not Working		Disagree				Disagree	Not Sure	Not Sure	Not Sure	Not Sure	Not Sure	Not Sure	Not Sure	Not Sure	Neutral	Disagree	Neutral	Neutral	Strongly Disagree	Strongly Disagree	Strongly Disagree	Strongly Disagree	Strongly Disagree	Strongly Disagree	Not Selected	Not Selected	Not Selected	Not Selected	Not Selected	Not Selected	Not Selected	Not Selected	Selected	Not Selected	Not Selected	Not Selected	Not Selected
Lebanon	Student	Female	18	Local	Single	Upper	Private	Private	PharmD	1	Very good	Not Working		Agree				Agree	Yes	Yes	Yes	Yes	Yes	Yes	Yes	Yes	Agree	Agree	Agree	Agree	Agree	Agree	Agree	Agree	Agree	Agree	Not Selected	Not Selected	Not Selected	Not Selected	Not Selected	Not Selected	Not Selected	Not Selected	Selected	Selected	Selected	Selected	Not Selected
Lebanon	Student	Male	21	Local	Single	Upper	Public	Private	PharmD	3	Very good	Internship		Strongly Agree				Strongly Agree	Yes	Yes	Yes	Not Sure	Not Sure	Not Sure	Not Sure	Yes	Strongly Agree	Strongly Agree	Strongly Agree	Strongly Agree	Strongly Agree	Strongly Agree	Strongly Agree	Strongly Agree	Strongly Agree	Strongly Agree	Not Selected	Not Selected	Not Selected	Not Selected	Not Selected	Selected	Not Selected	Selected	Selected	Selected	Selected	Not Selected	Not Selected
Lebanon	Student	Male	21	Local	Single	Middle	Public	Govermental	PharmD	3	Good	Not Working		Strongly Agree				Disagree	Not Sure	Not Sure	Not Sure	Not Sure	Not Sure	Not Sure	Not Sure	Yes	Neutral	Neutral	Neutral	Neutral	Neutral	Neutral	Neutral	Neutral	Neutral	Neutral	Not Selected	Not Selected	Not Selected	Not Selected	Not Selected	Not Selected	Selected	Not Selected	Selected	Not Selected	Not Selected	Not Selected	Not Selected
Lebanon	Student	Female	25	Local	Single	Upper	Private	Private	MPharm	Master	Excellent	Employment	Pharmacy	Strongly Agree				Strongly Agree	Not Sure	Not Sure	Not Sure	Yes	Yes	Not Sure	Yes	Yes	Agree	Agree	Agree	Agree	Agree	Agree	Agree	Agree	Agree	Strongly Agree	Not Selected	Not Selected	Not Selected	Not Selected	Not Selected	Not Selected	Selected	Selected	Selected	Selected	Selected	Not Selected	Selected
Lebanon	Student	Male	20	Local	Single	Middle	Private	Govermental	PharmB	2	Very good	Not Working		Disagree				Disagree	Not Sure	Not Sure	Not Sure	Not Sure	Not Sure	Not Sure	Not Sure	Not Sure	Neutral	Neutral	Neutral	Neutral	Neutral	Neutral	Disagree	Disagree	Disagree	Disagree	Not Selected	Not Selected	Not Selected	Not Selected	Selected	Not Selected	Not Selected	Not Selected	Selected	Selected	Selected	Selected	Selected
Lebanon	Student	Female	23	Local	Single	Middle	Private	Private	PharmB	4	Good	Internship	Hospital	Agree				Neutral	Not Sure	Not Sure	Not Sure	Not Sure	Not Sure	Not Sure	Not Sure	Not Sure	Agree	Agree	Agree	Agree	Agree	Agree	Agree	Agree	Neutral	Neutral	Not Selected	Not Selected	Not Selected	Not Selected	Not Selected	Not Selected	Selected	Not Selected	Selected	Selected	Not Selected	Selected	Not Selected
Lebanon	Student	Female	36	Local	Married	Upper	Private	Private	MPharm	Master	Very good	Employment		Agree				Agree	Yes	Yes	Yes	Not Sure	Not Sure	Yes	Yes	Yes	Agree	Agree	Agree	Agree	Disagree	Agree	Agree	Strongly Disagree	Strongly Disagree	Agree	Not Selected	Not Selected	Not Selected	Not Selected	Selected	Not Selected	Selected	Not Selected	Selected	Not Selected	Not Selected	Not Selected	Not Selected
Lebanon	Student	Male	24	Local	Single	Middle	Private	Private	PharmB	5	Excellent	Not Working		Strongly Agree				Agree	Yes	Yes	Yes	Not Sure	Not Sure	Not Sure	Not Sure	Not Sure	Agree	Agree	Agree	Agree	Agree	Agree	Agree	Agree	Agree	Strongly Disagree	Not Selected	Not Selected	Not Selected	Not Selected	Not Selected	Not Selected	Not Selected	Selected	Not Selected	Selected	Selected	Not Selected	Selected
Lebanon	Student	Female	24	Local	Married	Middle	Public	Govermental	PharmB	3	Very good	Not Working		Disagree				Disagree	No	No	No	No	No	No	No	No	Neutral	Neutral	Neutral	Neutral	Neutral	Neutral	Neutral	Neutral	Neutral	Neutral	Not Selected	Not Selected	Not Selected	Not Selected	Not Selected	Not Selected	Not Selected	Not Selected	Not Selected	Not Selected	Not Selected	Not Selected	Not Selected
Lebanon	Student	Female	19	Local	Single	Low	Public	Govermental	PharmD	1	Good	Not Working		Strongly Agree				Disagree	No	No	No	No	No	No	No	No	Agree	Neutral	Disagree	Agree	Disagree	Neutral	Agree	Neutral	Neutral	Neutral	Not Selected	Not Selected	Not Selected	Not Selected	Not Selected	Not Selected	Not Selected	Not Selected	Not Selected	Not Selected	Not Selected	Not Selected	Not Selected
Lebanon	Student	Female	40	Local	Married	Low	Private	Private	PharmD	3	Excellent	Employment		Agree				Agree	Yes	Not Sure	Not Sure	Not Sure	Not Sure	Not Sure	Not Sure	Yes	Agree	Agree	Agree	Agree	Agree	Strongly Agree	Strongly Agree	Strongly Agree	Strongly Agree	Strongly Agree	Selected	Selected	Selected	Selected	Selected	Selected	Selected	Selected	Selected	Selected	Selected	Selected	Selected
Lebanon	Student	Male	23	Local	Single	Low	Public	Govermental	PharmB	5	Very good	Employment	Pharmacy	Neutral				Disagree	Not Sure	Not Sure	Not Sure	Not Sure	Not Sure	Not Sure	Yes	Not Sure	Agree	Neutral	Neutral	Neutral	Neutral	Neutral	Neutral	Neutral	Neutral	Neutral	Not Selected	Not Selected	Not Selected	Selected	Selected	Selected	Selected	Not Selected	Selected	Not Selected	Not Selected	Not Selected	Not Selected
Lebanon	Student	Female	21	Local	Single	Middle	Public	Govermental	PharmB	2	Fair	Not Working		Neutral				Disagree	Not Sure	Not Sure	Not Sure	Not Sure	Not Sure	Not Sure	Not Sure	Not Sure	Agree	Agree	Agree	Agree	Neutral	Neutral	Neutral	Neutral	Neutral	Neutral	Not Selected	Not Selected	Not Selected	Not Selected	Selected	Not Selected	Selected	Not Selected	Not Selected	Not Selected	Not Selected	Not Selected	Not Selected
Lebanon	Student	Female	25	Local	Others	Upper	Private	Private	PharmD	6	Good	Internship	Pharmacy	Neutral				Disagree	Not Sure	Not Sure	Not Sure	No	No	No	No	No	Neutral	Neutral	Neutral	Neutral	Neutral	Neutral	Neutral	Neutral	Neutral	Neutral	Not Selected	Not Selected	Not Selected	Not Selected	Not Selected	Not Selected	Not Selected	Not Selected	Not Selected	Not Selected	Not Selected	Not Selected	Not Selected
Lebanon	Student	Male	24	Local	Single	Upper	Private	Govermental	PharmD	5	Very good	Not Working		Neutral				Neutral	Yes	No	No	Not Sure	Not Sure	Yes	Yes	Yes	Neutral	Neutral	Neutral	Neutral	Neutral	Neutral	Agree	Neutral	Agree	Agree	Not Selected	Not Selected	Not Selected	Not Selected	Selected	Not Selected	Selected	Selected	Not Selected	Selected	Not Selected	Not Selected	Not Selected
Lebanon	Student	Female	21	Local	Single	Middle	Public	Govermental	PharmD	2	Excellent	Not Working		Neutral				Agree	No	No	No	No	No	No	No	No	Strongly Disagree	Strongly Disagree	Strongly Disagree	Strongly Disagree	Strongly Disagree	Strongly Disagree	Strongly Disagree	Strongly Disagree	Strongly Disagree	Strongly Disagree	Not Selected	Not Selected	Not Selected	Not Selected	Not Selected	Not Selected	Not Selected	Not Selected	Not Selected	Selected	Not Selected	Selected	Not Selected
Lebanon	Student	Female	18	Local	Single	Upper	Public	Govermental	PharmD	1	Good	Not Working		Agree				Strongly Disagree	No	No	No	No	No	No	No	No	Disagree	Disagree	Disagree	Disagree	Disagree	Disagree	Disagree	Disagree	Disagree	Disagree	Not Selected	Not Selected	Not Selected	Not Selected	Not Selected	Not Selected	Not Selected	Not Selected	Not Selected	Not Selected	Not Selected	Not Selected	Not Selected
Lebanon	Student	Female	24	Local	Others	Upper	Private	Govermental	PharmD	6	Excellent	Internship	Pharmacy	Strongly Agree				Disagree	Yes	Not Sure	Not Sure	Not Sure	Not Sure	Not Sure	Not Sure	Yes	Agree	Agree	Neutral	Agree	Agree	Agree	Agree	Agree	Strongly Disagree	Strongly Disagree	Not Selected	Selected	Not Selected	Selected	Selected	Selected	Selected	Not Selected	Not Selected	Not Selected	Not Selected	Selected	Selected
Lebanon	Student	Male	20	Local	Single	Middle	Public	Govermental	PharmB	2	Good	Not Working		Neutral				Disagree	No	No	No	No	No	No	No	Yes	Neutral	Neutral	Neutral	Neutral	Neutral	Disagree	Disagree	Disagree	Disagree	Neutral	Selected	Not Selected	Not Selected	Not Selected	Not Selected	Not Selected	Not Selected	Not Selected	Not Selected	Not Selected	Not Selected	Not Selected	Not Selected
Lebanon	Student	Female	21	Local	Single	Low	Public	Govermental	PharmB	3	Very good	Not Working		Disagree				Disagree	Not Sure	Not Sure	Not Sure	Not Sure	Not Sure	Not Sure	Not Sure	Not Sure	Neutral	Neutral	Neutral	Neutral	Neutral	Neutral	Neutral	Neutral	Neutral	Neutral	Not Selected	Not Selected	Not Selected	Not Selected	Not Selected	Not Selected	Selected	Selected	Selected	Selected	Not Selected	Selected	Not Selected
Lebanon	Student	Male	22	Local	Single	Low	Private	Govermental	PharmD	4	Very good	Employment	Pharmacy	Agree				Neutral	No	No	No	No	No	No	No	Yes	Neutral	Neutral	Neutral	Neutral	Neutral	Neutral	Disagree	Disagree	Disagree	Disagree	Not Selected	Not Selected	Not Selected	Not Selected	Selected	Not Selected	Selected	Not Selected	Not Selected	Not Selected	Not Selected	Not Selected	Not Selected
Lebanon	Student	Male	19	Local	Single	Low	Public	Govermental	PharmB	1	Very good	Not Working		Strongly Disagree				Strongly Disagree	Not Sure	Not Sure	Not Sure	Not Sure	Not Sure	Not Sure	Not Sure	Not Sure	Neutral	Neutral	Neutral	Neutral	Neutral	Disagree	Disagree	Neutral	Disagree	Disagree	Not Selected	Not Selected	Not Selected	Not Selected	Not Selected	Selected	Not Selected	Not Selected	Selected	Not Selected	Not Selected	Not Selected	Not Selected
Lebanon	Student	Female	24	Local	Single	Upper	Private	Private	PharmD	5	Good	Internship	Hospital	Neutral				Disagree	Not Sure	Not Sure	Not Sure	Not Sure	Not Sure	Not Sure	Not Sure	Not Sure	Disagree	Disagree	Disagree	Disagree	Disagree	Disagree	Disagree	Disagree	Disagree	Disagree	Not Selected	Not Selected	Not Selected	Not Selected	Not Selected	Not Selected	Not Selected	Selected	Not Selected	Not Selected	Not Selected	Not Selected	Not Selected
Lebanon	Faculty Member	Male	57	Local	Married	Upper		Govermental					University	Agree	PhD	30	Full time	Disagree	Not Sure	Not Sure	Not Sure	Not Sure	Not Sure	Not Sure	Not Sure	Yes	Neutral	Neutral	Neutral	Agree	Agree	Agree	Agree	Agree	Agree	Agree	Not Selected	Not Selected	Not Selected	Not Selected	Not Selected	Selected	Not Selected	Not Selected	Not Selected	Not Selected	Not Selected	Not Selected	Not Selected
Lebanon	Faculty Member	Male	33	Local	Single	Middle		Private					University	Neutral	MSc	5	Part time	Disagree	No	No	No	No	No	No	No	No	Neutral	Neutral	Neutral	Neutral	Neutral	Neutral	Neutral	Neutral	Neutral	Neutral	Selected	Selected	Selected	Selected	Selected	Not Selected	Selected	Selected	Selected	Selected	Selected	Not Selected	Selected
Lebanon	Student	Male	24	Local	Single	Upper	Private	Private	PharmD	6	Excellent	Internship	Pharmacy	Agree				Neutral	No	No	No	No	No	No	No	Yes	Neutral	Neutral	Neutral	Neutral	Neutral	Neutral	Neutral	Neutral	Neutral	Neutral	Not Selected	Not Selected	Not Selected	Selected	Selected	Selected	Selected	Selected	Selected	Selected	Selected	Selected	Selected
Lebanon	Student	Female	22	Local	Married	Middle	Private	Govermental	PharmB	5	Excellent	Employment	Hospital	Agree				Disagree	Yes	No	Not Sure	Not Sure	Yes	Not Sure	Yes	No	Agree	Agree	Neutral	Neutral	Neutral	Neutral	Neutral	Neutral	Neutral	Neutral	Selected	Not Selected	Not Selected	Not Selected	Not Selected	Selected	Not Selected	Not Selected	Not Selected	Not Selected	Selected	Not Selected	Selected
Lebanon	Student	Male	24	Local	Single	Middle	Private	Private	PharmB	5	Good	Employment	Pharmacy	Neutral				Neutral	No	No	No	No	No	No	No	No	Neutral	Neutral	Neutral	Neutral	Neutral	Disagree	Disagree	Disagree	Disagree	Disagree	Selected	Not Selected	Selected	Selected	Selected	Selected	Selected	Not Selected	Not Selected	Not Selected	Not Selected	Not Selected	Not Selected
Lebanon	Student	Female	20	Local	Single	Middle	Private	Private	PharmB	3	Very good	Not Working		Neutral				Strongly Disagree	No	No	No	No	No	No	No	No	Neutral	Neutral	Neutral	Neutral	Neutral	Neutral	Neutral	Neutral	Neutral	Neutral	Selected	Not Selected	Not Selected	Not Selected	Not Selected	Not Selected	Not Selected	Not Selected	Not Selected	Not Selected	Not Selected	Not Selected	Not Selected
Lebanon	Faculty Member	Male	54	Local	Married	Upper		Govermental					University	Neutral	PhD	25	Full time	Neutral	Yes	Not Sure	Not Sure	Not Sure	Not Sure	Not Sure	Not Sure	Yes	Agree	Agree	Agree	Agree	Agree	Agree	Agree	Agree	Agree	Agree	Not Selected	Not Selected	Not Selected	Not Selected	Not Selected	Selected	Not Selected	Selected	Selected	Selected	Not Selected	Selected	Not Selected
Lebanon	Student	Female	22	Local	Single	Middle	Private	Govermental	PharmD	4	Excellent	Internship	Pharmacy	Neutral				Neutral	Yes	Yes	Not Sure	Not Sure	Yes	Not Sure	Not Sure	Yes	Agree	Agree	Agree	Agree	Agree	Agree	Agree	Agree	Agree	Agree	Selected	Not Selected	Not Selected	Not Selected	Not Selected	Selected	Selected	Not Selected	Selected	Selected	Selected	Selected	Selected
Lebanon	Faculty Member	Female	47	Local	Married	Upper		Private					University	Disagree	PhD	20	Full time	Neutral	No	No	No	No	No	No	No	No	Agree	Agree	Agree	Agree	Agree	Agree	Agree	Agree	Disagree	Agree	Not Selected	Not Selected	Not Selected	Not Selected	Not Selected	Not Selected	Not Selected	Selected	Not Selected	Selected	Selected	Not Selected	Selected
Lebanon	Faculty Member	Male	39	Local	Single	Upper		Private					University	Disagree	MSc	12	Part time	Disagree	Not Sure	Not Sure	Not Sure	Not Sure	Not Sure	Not Sure	Not Sure	Not Sure	Agree	Agree	Neutral	Neutral	Neutral	Neutral	Agree	Strongly Agree	Agree	Agree	Not Selected	Not Selected	Not Selected	Not Selected	Not Selected	Not Selected	Not Selected	Not Selected	Selected	Not Selected	Not Selected	Selected	Not Selected
Lebanon	Faculty Member	Female	49	Local	Married	Upper		Private					University	Neutral	PhD	20	Part time	Disagree	Not Sure	Not Sure	Not Sure	Not Sure	Not Sure	Not Sure	Not Sure	Not Sure	Neutral	Neutral	Neutral	Neutral	Neutral	Neutral	Neutral	Neutral	Neutral	Neutral	Not Selected	Not Selected	Not Selected	Not Selected	Not Selected	Not Selected	Not Selected	Not Selected	Not Selected	Not Selected	Selected	Not Selected	Not Selected
Lebanon	Faculty Member	Male	56	Local	Married	Upper		Govermental					University	Neutral	PhD	25	Full time	Disagree	No	No	No	No	No	No	No	Yes	Agree	Agree	Agree	Neutral	Neutral	Neutral	Agree	Neutral	Disagree	Agree	Not Selected	Not Selected	Not Selected	Selected	Not Selected	Selected	Not Selected	Not Selected	Selected	Not Selected	Not Selected	Not Selected	Not Selected
Lebanon	Faculty Member	Female	43	Local	Others	Upper		Private					University	Strongly Disagree	PhD	20	Part time	Strongly Disagree	Not Sure	Not Sure	Not Sure	Not Sure	Not Sure	Not Sure	Not Sure	Not Sure	Neutral	Neutral	Neutral	Neutral	Neutral	Neutral	Neutral	Neutral	Neutral	Neutral	Not Selected	Not Selected	Not Selected	Selected	Not Selected	Not Selected	Not Selected	Not Selected	Not Selected	Not Selected	Not Selected	Not Selected	Not Selected
Lebanon	Faculty Member	Male	61	Local	Married	Upper		Private					University	Neutral	PhD	30	Full time	Neutral	Yes	Not Sure	Not Sure	Not Sure	Yes	Yes	Not Sure	Yes	Agree	Agree	Agree	Agree	Agree	Neutral	Neutral	Neutral	Agree	Agree	Not Selected	Not Selected	Selected	Not Selected	Selected	Not Selected	Selected	Selected	Selected	Not Selected	Selected	Not Selected	Not Selected
Lebanon	Faculty Member	Male	51	Local	Married	Upper		Private					University	Strongly Disagree	PhD	20	Full time	Disagree	Not Sure	Not Sure	No	Not Sure	Not Sure	Not Sure	Not Sure	Yes	Agree	Agree	Agree	Agree	Agree	Agree	Agree	Agree	Agree	Agree	Not Selected	Not Selected	Selected	Selected	Selected	Selected	Selected	Selected	Selected	Not Selected	Selected	Not Selected	Not Selected
Lebanon	Student	Female	19	Local	Single	Low	Public	Govermental	PharmD	2	Good	Not Working		Disagree				Strongly Disagree	No	No	No	No	No	No	No	Yes	Agree	Agree	Agree	Agree	Agree	Strongly Agree	Strongly Agree	Strongly Agree	Strongly Agree	Strongly Agree	Not Selected	Not Selected	Not Selected	Selected	Not Selected	Selected	Selected	Selected	Selected	Selected	Not Selected	Not Selected	Not Selected
Lebanon	Faculty Member	Male	59	Local	Married	Upper		Private					University	Neutral	PhD	25	Full time	Disagree	Yes	Yes	Yes	Yes	Yes	Yes	Yes	Yes	Agree	Agree	Agree	Strongly Agree	Strongly Agree	Strongly Agree	Strongly Agree	Neutral	Disagree	Agree	Not Selected	Not Selected	Not Selected	Not Selected	Selected	Selected	Selected	Selected	Selected	Selected	Selected	Not Selected	Selected
Lebanon	Faculty Member	Female	37	Local	Married	Upper		Govermental					University	Disagree	PhD	10	Part time	Strongly Disagree	Not Sure	Not Sure	Not Sure	Not Sure	Not Sure	Not Sure	Not Sure	Not Sure	Agree	Agree	Agree	Neutral	Agree	Disagree	Neutral	Agree	Disagree	Agree	Not Selected	Selected	Not Selected	Selected	Selected	Not Selected	Not Selected	Selected	Not Selected	Not Selected	Not Selected	Not Selected	Not Selected
Lebanon	Faculty Member	Female	55	Local	Married	Upper		Govermental					University	Disagree	PhD	25	Part time	Disagree	No	No	No	No	No	No	No	Not Sure	Neutral	Neutral	Disagree	Disagree	Disagree	Neutral	Neutral	Disagree	Neutral	Neutral	Not Selected	Not Selected	Not Selected	Selected	Not Selected	Not Selected	Selected	Not Selected	Selected	Selected	Not Selected	Not Selected	Not Selected
Lebanon	Faculty Member	Female	44	Local	Married	Upper		Private					University	Strongly Disagree	PhD	14	Full time	Strongly Disagree	Not Sure	No	Not Sure	Not Sure	Not Sure	Not Sure	Not Sure	Not Sure	Agree	Agree	Agree	Agree	Agree	Agree	Agree	Agree	Neutral	Neutral	Not Selected	Not Selected	Not Selected	Not Selected	Not Selected	Not Selected	Selected	Not Selected	Not Selected	Selected	Selected	Not Selected	Selected
Lebanon	Faculty Member	Male	48	Local	Married	Upper		Private					University	Neutral	PhD	20	Part time	Disagree	No	No	No	No	No	No	No	No	Agree	Agree	Agree	Agree	Agree	Strongly Agree	Strongly Agree	Strongly Agree	Agree	Agree	Not Selected	Not Selected	Not Selected	Not Selected	Selected	Not Selected	Selected	Selected	Selected	Selected	Not Selected	Not Selected	Not Selected
Lebanon	Faculty Member	Male	39	Local	Others	Upper		Private					University	Strongly Disagree	MSc	10	Full time	Strongly Disagree	No	No	No	No	No	No	No	No	Neutral	Neutral	Neutral	Neutral	Neutral	Agree	Agree	Disagree	Neutral	Strongly Disagree	Not Selected	Selected	Not Selected	Not Selected	Selected	Selected	Not Selected	Not Selected	Selected	Selected	Not Selected	Selected	Selected
Lebanon	Faculty Member	Male	29	Local	Single	Middle		Private					University	Neutral	MSc	3	Part time	Neutral	Not Sure	Not Sure	Not Sure	Not Sure	Not Sure	Not Sure	Not Sure	Yes	Agree	Agree	Agree	Disagree	Strongly Agree	Neutral	Strongly Agree	Agree	Neutral	Agree	Not Selected	Not Selected	Not Selected	Not Selected	Selected	Not Selected	Not Selected	Not Selected	Selected	Not Selected	Not Selected	Not Selected	Not Selected
Lebanon	Faculty Member	Female	50	Local	Single	Upper		Govermental					University	Disagree	PhD	20	Full time	Strongly Disagree	Not Sure	Not Sure	Not Sure	Not Sure	Not Sure	Not Sure	Not Sure	Not Sure	Agree	Agree	Agree	Neutral	Disagree	Neutral	Agree	Neutral	Neutral	Neutral	Not Selected	Selected	Selected	Selected	Selected	Selected	Not Selected	Selected	Not Selected	Not Selected	Not Selected	Not Selected	Not Selected
Lebanon	Faculty Member	Male	48	Local	Married	Middle		Private					University	Neutral	MSc	20	Part time	Neutral	Yes	Yes	Not Sure	Not Sure	Not Sure	Not Sure	Not Sure	Yes	Agree	Strongly Agree	Agree	Strongly Agree	Strongly Agree	Strongly Agree	Agree	Agree	Agree	Strongly Agree	Not Selected	Not Selected	Not Selected	Not Selected	Not Selected	Selected	Selected	Selected	Selected	Selected	Not Selected	Not Selected	Not Selected
Lebanon	Faculty Member	Male	51	Local	Married	Middle		Govermental					University	Strongly Disagree	PhD	25	Part time	Strongly Disagree	No	No	No	No	No	No	No	Not Sure	Agree	Agree	Agree	Neutral	Neutral	Agree	Neutral	Agree	Agree	Strongly Disagree	Not Selected	Not Selected	Selected	Not Selected	Selected	Not Selected	Selected	Selected	Selected	Selected	Not Selected	Not Selected	Not Selected
Lebanon	Faculty Member	Male	54	Local	Married	Middle		Private					University	Strongly Disagree	PhD	26	Full time	Strongly Disagree	Not Sure	Not Sure	Not Sure	Not Sure	Not Sure	Not Sure	Not Sure	Not Sure	Neutral	Neutral	Neutral	Agree	Neutral	Neutral	Neutral	Neutral	Neutral	Neutral	Not Selected	Not Selected	Not Selected	Selected	Not Selected	Selected	Not Selected	Selected	Selected	Not Selected	Not Selected	Selected	Not Selected
Lebanon	Faculty Member	Male	46	Local	Married	Middle		Private					University	Disagree	MSc	15	Part time	Strongly Disagree	No	No	No	No	No	Not Sure	Not Sure	Not Sure	Neutral	Neutral	Agree	Agree	Agree	Agree	Agree	Agree	Neutral	Neutral	Not Selected	Not Selected	Not Selected	Not Selected	Not Selected	Not Selected	Selected	Selected	Not Selected	Selected	Not Selected	Not Selected	Not Selected
Lebanon	Faculty Member	Female	37	Local	Married	Upper		Govermental					University	Strongly Disagree	PhD	14	Part time	Strongly Disagree	No	No	No	No	No	No	No	No	Disagree	Disagree	Disagree	Disagree	Disagree	Disagree	Disagree	Disagree	Disagree	Disagree	Selected	Not Selected	Not Selected	Not Selected	Not Selected	Not Selected	Selected	Not Selected	Not Selected	Not Selected	Not Selected	Not Selected	Not Selected
Lebanon	Faculty Member	Male	61	Local	Married	Upper		Private					University	Agree	PhD	30	Full time	Agree	Yes	Yes	Yes	Yes	Yes	Yes	Yes	Yes	Agree	Agree	Agree	Agree	Agree	Agree	Agree	Agree	Agree	Agree	Not Selected	Selected	Not Selected	Selected	Selected	Selected	Selected	Selected	Selected	Selected	Selected	Selected	Selected
Lebanon	Faculty Member	Female	49	Local	Married	Upper		Private					University	Disagree	PhD	25	Full time	Strongly Disagree	No	No	No	No	No	No	No	No	Agree	Agree	Neutral	Neutral	Agree	Strongly Agree	Strongly Agree	Strongly Agree	Agree	Agree	Not Selected	Not Selected	Not Selected	Not Selected	Selected	Selected	Not Selected	Not Selected	Selected	Not Selected	Not Selected	Not Selected	Not Selected
Lebanon	Faculty Member	Female	43	Local	Married	Upper		Private					University	Neutral	PhD	20	Full time	Strongly Disagree	Not Sure	Not Sure	Not Sure	Not Sure	Not Sure	Not Sure	Not Sure	Not Sure	Neutral	Neutral	Neutral	Neutral	Neutral	Neutral	Neutral	Neutral	Neutral	Neutral	Not Selected	Not Selected	Not Selected	Not Selected	Not Selected	Not Selected	Not Selected	Not Selected	Not Selected	Not Selected	Not Selected	Not Selected	Not Selected
Lebanon	Student	Male	22	Local	Single	Middle	Public	Govermental	PharmD	4	Very good	Employment	Pharmacy	Disagree				Disagree	No	No	No	No	No	No	No	No	Neutral	Neutral	Neutral	Neutral	Neutral	Neutral	Neutral	Neutral	Neutral	Neutral	Not Selected	Not Selected	Not Selected	Not Selected	Not Selected	Not Selected	Selected	Selected	Not Selected	Selected	Selected	Selected	Not Selected
Lebanon	Student	Female	23	Local	Others	Upper	Private	Private	PharmD	5	Excellent	Internship	Pharmacy	Agree				Disagree	Not Sure	Not Sure	Not Sure	Not Sure	Not Sure	Not Sure	Not Sure	Not Sure	Agree	Disagree	Neutral	Neutral	Agree	Strongly Agree	Neutral	Neutral	Agree	Strongly Agree	Not Selected	Not Selected	Selected	Not Selected	Selected	Not Selected	Selected	Selected	Not Selected	Not Selected	Not Selected	Not Selected	Not Selected
Lebanon	Student	Male	19	Local	Single	Middle	Public	Govermental	PharmB	1	Good	Not Working		Strongly Disagree				Strongly Disagree	No	No	No	No	No	No	No	No	Disagree	Disagree	Disagree	Disagree	Disagree	Disagree	Disagree	Disagree	Disagree	Disagree	Selected	Selected	Selected	Selected	Selected	Selected	Selected	Selected	Selected	Selected	Selected	Selected	Selected
Lebanon	Student	Female	20	Local	Single	Middle	Private	Govermental	PharmD	2	Very good	Not Working		Strongly Disagree				Strongly Disagree	Not Sure	Not Sure	Not Sure	Not Sure	Not Sure	Not Sure	Not Sure	Not Sure	Neutral	Neutral	Neutral	Neutral	Neutral	Neutral	Neutral	Neutral	Neutral	Neutral	Selected	Not Selected	Not Selected	Not Selected	Selected	Not Selected	Not Selected	Selected	Not Selected	Not Selected	Not Selected	Not Selected	Not Selected
Lebanon	Student	Male	25	Local	Single	Middle	Public	Govermental	PharmD	6	Very good	Internship	Hospital	Strongly Disagree				Disagree	Not Sure	Not Sure	No	No	No	Not Sure	Not Sure	Not Sure	Agree	Agree	Agree	Agree	Agree	Agree	Agree	Agree	Agree	Agree	Not Selected	Selected	Not Selected	Not Selected	Not Selected	Selected	Selected	Not Selected	Selected	Selected	Selected	Not Selected	Not Selected
Lebanon	Student	Female	34	Local	Married	Upper	Private	Private	MPharm	Master	Excellent	Not Working		Strongly Disagree				Strongly Disagree	Not Sure	Not Sure	Not Sure	Not Sure	Not Sure	Not Sure	Not Sure	Not Sure	Agree	Agree	Agree	Neutral	Disagree	Neutral	Agree	Neutral	Agree	Agree	Not Selected	Not Selected	Not Selected	Not Selected	Selected	Not Selected	Selected	Selected	Not Selected	Not Selected	Selected	Not Selected	Not Selected
Lebanon	Student	Female	22	Local	Single	Middle	Public	Private	PharmD	4	Good	Internship	Hospital	Strongly Disagree				Disagree	Not Sure	Not Sure	Not Sure	Not Sure	Not Sure	Not Sure	Not Sure	Yes	Agree	Agree	Agree	Agree	Agree	Agree	Strongly Agree	Strongly Agree	Strongly Agree	Strongly Agree	Not Selected	Not Selected	Selected	Not Selected	Selected	Selected	Selected	Selected	Selected	Selected	Not Selected	Not Selected	Not Selected
Lebanon	Student	Male	19	Local	Single	Low	Public	Govermental	PharmB	1	Excellent	Not Working		Strongly Disagree				Disagree	No	No	No	No	No	No	No	No	Neutral	Neutral	Neutral	Neutral	Neutral	Neutral	Neutral	Neutral	Neutral	Neutral	Not Selected	Not Selected	Selected	Not Selected	Not Selected	Selected	Selected	Not Selected	Selected	Selected	Selected	Not Selected	Not Selected
Lebanon	Student	Female	21	Local	Single	Upper	Private	Private	PharmD	3	Good	Not Working		Disagree				Strongly Disagree	Not Sure	Not Sure	Not Sure	Yes	Not Sure	Not Sure	Yes	Yes	Agree	Agree	Neutral	Agree	Neutral	Neutral	Agree	Agree	Agree	Disagree	Not Selected	Not Selected	Not Selected	Not Selected	Selected	Not Selected	Selected	Not Selected	Selected	Selected	Selected	Not Selected	Selected
Lebanon	Student	Female	20	Local	Single	Middle	Private	Govermental	PharmD	3	Fair	Not Working		Agree				Strongly Disagree	No	No	No	No	No	No	No	No	Neutral	Neutral	Neutral	Neutral	Neutral	Neutral	Neutral	Neutral	Neutral	Neutral	Not Selected	Not Selected	Not Selected	Not Selected	Not Selected	Not Selected	Not Selected	Not Selected	Not Selected	Not Selected	Not Selected	Not Selected	Selected
Lebanon	Student	Male	33	Local	Single	Middle	Private	Private	PharmB	5	Very good	Employment		Strongly Agree				Strongly Disagree	No	No	No	No	No	No	No	No	Neutral	Neutral	Neutral	Disagree	Neutral	Neutral	Disagree	Disagree	Disagree	Neutral	Not Selected	Not Selected	Not Selected	Not Selected	Not Selected	Not Selected	Not Selected	Not Selected	Not Selected	Selected	Selected	Not Selected	Not Selected
Lebanon	Student	Male	19	Local	Single	Low	Public	Govermental	PharmB	1	Very good	Not Working		Disagree				Neutral	No	No	No	No	No	No	No	No	Neutral	Neutral	Neutral	Neutral	Neutral	Neutral	Neutral	Neutral	Neutral	Neutral	Not Selected	Not Selected	Not Selected	Not Selected	Not Selected	Selected	Not Selected	Selected	Selected	Not Selected	Not Selected	Selected	Not Selected
Lebanon	Student	Male	26	Local	Single	Upper	Public	Govermental	PharmB	5	Good	Employment	Pharmacy	Agree				Disagree	No	No	No	No	No	No	No	Yes	Agree	Agree	Agree	Agree	Agree	Agree	Agree	Agree	Agree	Agree	Not Selected	Not Selected	Not Selected	Selected	Not Selected	Not Selected	Selected	Not Selected	Selected	Selected	Not Selected	Not Selected	Not Selected
Lebanon	Student	Male	41	Local	Married	Upper	Private	Private	MPharm	Master	Excellent	Employment		Agree				Disagree	No	No	No	No	No	No	No	No	Agree	Agree	Agree	Agree	Agree	Agree	Agree	Neutral	Neutral	Neutral	Not Selected	Not Selected	Not Selected	Not Selected	Not Selected	Selected	Not Selected	Not Selected	Selected	Selected	Not Selected	Selected	Selected
Lebanon	Student	Female	23	Local	Others	Upper	Private	Private	PharmB	5	Very good	Not Working		Strongly Disagree				Strongly Disagree	No	No	No	No	No	No	No	No	Agree	Agree	Agree	Neutral	Neutral	Neutral	Agree	Agree	Agree	Neutral	Not Selected	Not Selected	Selected	Selected	Selected	Selected	Not Selected	Selected	Selected	Not Selected	Not Selected	Selected	Not Selected
Lebanon	Student	Male	19	Local	Single	Middle	Public	Private	PharmD	1	Very good	Not Working		Neutral				Strongly Disagree	Not Sure	Not Sure	Not Sure	Not Sure	Not Sure	Not Sure	Not Sure	No	Neutral	Neutral	Neutral	Agree	Neutral	Neutral	Neutral	Agree	Agree	Agree	Not Selected	Not Selected	Not Selected	Not Selected	Not Selected	Selected	Not Selected	Selected	Not Selected	Selected	Selected	Selected	Not Selected
Lebanon	Student	Male	24	Local	Single	Middle	Private	Private	PharmD	5	Very good	Employment	Pharmacy	Agree				Disagree	Not Sure	Not Sure	Not Sure	Not Sure	Not Sure	Not Sure	Not Sure	Not Sure	Neutral	Neutral	Neutral	Neutral	Neutral	Neutral	Neutral	Agree	Agree	Agree	Not Selected	Not Selected	Selected	Not Selected	Selected	Not Selected	Selected	Not Selected	Selected	Not Selected	Selected	Not Selected	Selected
Lebanon	Faculty Member	Male	49	Local	Married	Upper		Govermental					University	Agree	MSc	20	Full time	Disagree	Not Sure	Not Sure	Not Sure	Not Sure	Not Sure	Not Sure	Not Sure	Not Sure	Agree	Agree	Agree	Agree	Agree	Agree	Agree	Agree	Agree	Agree	Not Selected	Selected	Selected	Not Selected	Selected	Selected	Selected	Selected	Selected	Not Selected	Selected	Selected	Not Selected
Lebanon	Student	Male	21	Local	Single	Upper	Private	Private	PharmD	3	Good	Not Working		Agree				Neutral	Not Sure	Not Sure	Not Sure	No	Not Sure	Not Sure	Not Sure	Yes	Agree	Agree	Neutral	Disagree	Agree	Neutral	Neutral	Neutral	Neutral	Neutral	Not Selected	Selected	Not Selected	Not Selected	Not Selected	Selected	Not Selected	Not Selected	Not Selected	Selected	Not Selected	Not Selected	Not Selected
Lebanon	Student	Female	22	Local	Single	Upper	Private	Private	PharmD	4	Good	Not Working		Disagree				Strongly Disagree	No	No	No	No	No	No	No	No	Agree	Agree	Neutral	Neutral	Neutral	Neutral	Neutral	Neutral	Neutral	Strongly Agree	Not Selected	Not Selected	Not Selected	Selected	Not Selected	Not Selected	Not Selected	Not Selected	Not Selected	Not Selected	Not Selected	Not Selected	Not Selected
Lebanon	Faculty Member	Female	49	Local	Married	Upper		Private					University	Agree	PhD	24	Part time	Disagree	Yes	Yes	Not Sure	Not Sure	Yes	Not Sure	Not Sure	Not Sure	Strongly Agree	Strongly Agree	Strongly Agree	Strongly Agree	Strongly Agree	Strongly Agree	Strongly Agree	Strongly Disagree	Strongly Agree	Neutral	Selected	Not Selected	Not Selected	Not Selected	Selected	Not Selected	Not Selected	Not Selected	Not Selected	Selected	Not Selected	Not Selected	Not Selected
Lebanon	Faculty Member	Female	39	Local	Married	Upper		Private					University	Agree	PhD	15	Full time	Disagree	Not Sure	Not Sure	No	No	Not Sure	No	No	No	Neutral	Agree	Neutral	Neutral	Agree	Agree	Neutral	Neutral	Neutral	Neutral	Not Selected	Not Selected	Not Selected	Not Selected	Not Selected	Selected	Not Selected	Not Selected	Not Selected	Not Selected	Not Selected	Not Selected	Not Selected
Lebanon	Student	Female	21	Local	Single	Upper	Private	Private	PharmD	3	Good	Not Working		Strongly Agree				Disagree	Not Sure	Not Sure	Not Sure	Not Sure	Not Sure	Not Sure	Not Sure	Not Sure	Neutral	Neutral	Disagree	Disagree	Neutral	Agree	Disagree	Disagree	Neutral	Disagree	Not Selected	Not Selected	Not Selected	Not Selected	Not Selected	Selected	Not Selected	Selected	Not Selected	Selected	Not Selected	Selected	Not Selected
Lebanon	Faculty Member	Female	49	Local	Married	Upper		Govermental					University	Disagree	PhD	24	Full time	Strongly Disagree	No	No	No	No	No	No	No	No	Neutral	Neutral	Neutral	Neutral	Neutral	Neutral	Neutral	Neutral	Neutral	Neutral	Not Selected	Not Selected	Not Selected	Not Selected	Not Selected	Not Selected	Not Selected	Not Selected	Not Selected	Not Selected	Not Selected	Not Selected	Selected
Lebanon	Faculty Member	Female	35	Local	Married	Upper		Private					University	Strongly Agree	PhD	10	Part time	Neutral	Not Sure	Not Sure	No	No	No	No	No	No	Strongly Agree	Strongly Agree	Strongly Agree	Agree	Agree	Agree	Agree	Strongly Agree	Agree	Agree	Not Selected	Not Selected	Not Selected	Selected	Not Selected	Not Selected	Not Selected	Not Selected	Selected	Selected	Not Selected	Not Selected	Not Selected
Lebanon	Faculty Member	Female	37	Local	Married	Upper		Private					University	Neutral	PhD	13	Part time	Disagree	No	No	No	No	No	No	No	No	Strongly Agree	Strongly Agree	Strongly Agree	Agree	Agree	Neutral	Strongly Agree	Neutral	Neutral	Neutral	Selected	Not Selected	Not Selected	Not Selected	Not Selected	Not Selected	Not Selected	Not Selected	Not Selected	Selected	Not Selected	Selected	Not Selected
Lebanon	Faculty Member	Male	53	Local	Married	Upper		Govermental					University	Disagree	PhD	25	Full time	Strongly Disagree	No	No	No	No	No	No	No	No	Neutral	Neutral	Neutral	Neutral	Neutral	Neutral	Neutral	Agree	Neutral	Strongly Disagree	Not Selected	Not Selected	Not Selected	Not Selected	Not Selected	Not Selected	Not Selected	Not Selected	Not Selected	Selected	Not Selected	Not Selected	Not Selected
Lebanon	Faculty Member	Male	56	Local	Married	Upper		Private					University	Neutral	PhD	30	Full time	Neutral	No	No	No	No	No	No	No	No	Neutral	Neutral	Neutral	Neutral	Neutral	Neutral	Neutral	Neutral	Neutral	Neutral	Not Selected	Not Selected	Selected	Not Selected	Not Selected	Selected	Not Selected	Not Selected	Not Selected	Not Selected	Selected	Not Selected	Not Selected
Lebanon	Faculty Member	Female	52	Local	Married	Upper		Private					University	Disagree	PhD	25	Full time	Disagree	Not Sure	Not Sure	Not Sure	Not Sure	Not Sure	Not Sure	Not Sure	Not Sure	Agree	Agree	Agree	Agree	Agree	Agree	Agree	Agree	Agree	Agree	Not Selected	Not Selected	Not Selected	Not Selected	Selected	Not Selected	Not Selected	Not Selected	Selected	Not Selected	Not Selected	Not Selected	Not Selected
Lebanon	Faculty Member	Male	49	Local	Married	Upper		Private					University	Agree	PhD	20	Full time	Disagree	Not Sure	Not Sure	Not Sure	Not Sure	Not Sure	Not Sure	Not Sure	Not Sure	Neutral	Neutral	Neutral	Neutral	Neutral	Neutral	Neutral	Neutral	Neutral	Neutral	Not Selected	Not Selected	Not Selected	Not Selected	Not Selected	Not Selected	Not Selected	Not Selected	Not Selected	Not Selected	Not Selected	Not Selected	Not Selected
Lebanon	Faculty Member	Female	39	Local	Married	Upper		Govermental					University	Agree	PhD	13	Part time	Neutral	Not Sure	Not Sure	Not Sure	Not Sure	Yes	Not Sure	Not Sure	Yes	Strongly Agree	Strongly Agree	Agree	Agree	Agree	Agree	Agree	Strongly Agree	Strongly Agree	Strongly Agree	Not Selected	Not Selected	Not Selected	Selected	Not Selected	Not Selected	Not Selected	Selected	Not Selected	Selected	Not Selected	Not Selected	Selected
Lebanon	Faculty Member	Female	44	Local	Married	Upper		Private					University	Disagree	PhD	14	Part time	Disagree	No	No	No	No	No	No	No	No	Neutral	Neutral	Neutral	Neutral	Neutral	Neutral	Neutral	Neutral	Neutral	Neutral	Not Selected	Not Selected	Not Selected	Not Selected	Not Selected	Not Selected	Not Selected	Not Selected	Selected	Not Selected	Not Selected	Not Selected	Selected
Lebanon	Faculty Member	Female	39	Local	Married	Upper		Private					University	Neutral	MSc	15	Part time	Neutral	Not Sure	Not Sure	Not Sure	Not Sure	Not Sure	Not Sure	Not Sure	Not Sure	Neutral	Neutral	Disagree	Disagree	Disagree	Neutral	Disagree	Disagree	Neutral	Neutral	Not Selected	Not Selected	Not Selected	Not Selected	Not Selected	Not Selected	Not Selected	Not Selected	Selected	Not Selected	Not Selected	Not Selected	Not Selected
Lebanon	Student	Female	41	Local	Married	Upper	Private	Private	PharmB	5	Very good	Not Working		Neutral				Neutral	Yes	Not Sure	Yes	Not Sure	Yes	Yes	Not Sure	Yes	Neutral	Agree	Disagree	Disagree	Neutral	Agree	Agree	Neutral	Neutral	Neutral	Selected	Selected	Selected	Selected	Selected	Selected	Selected	Not Selected	Not Selected	Not Selected	Not Selected	Selected	Selected
Lebanon	Student	Female	21	Local	Single	Upper	Private	Private	PharmB	5	Very good	Employment	Pharmacy	Agree				Agree	Yes	Yes	Yes	Yes	Yes	Yes	Yes	Yes	Agree	Agree	Agree	Agree	Agree	Agree	Agree	Neutral	Neutral	Neutral	Not Selected	Not Selected	Not Selected	Not Selected	Not Selected	Not Selected	Not Selected	Selected	Not Selected	Selected	Selected	Not Selected	Not Selected
Lebanon	Student	Male	22	Local	Single	Middle	Private	Private	PharmB	4	Very good	Not Working		Agree				Strongly Agree	Yes	Yes	No	No	Yes	No	Yes	No	Agree	Agree	Neutral	Agree	Neutral	Agree	Neutral	Neutral	Agree	Agree	Selected	Not Selected	Not Selected	Selected	Selected	Selected	Selected	Not Selected	Not Selected	Not Selected	Not Selected	Selected	Not Selected
Lebanon	Faculty Member	Female	36	Local	Single	Middle		Govermental					University	Neutral	PhD	10	Part time	Strongly Disagree	Not Sure	Not Sure	Not Sure	Not Sure	Not Sure	Not Sure	Not Sure	Not Sure	Neutral	Neutral	Neutral	Neutral	Neutral	Neutral	Neutral	Agree	Neutral	Strongly Agree	Not Selected	Not Selected	Not Selected	Not Selected	Not Selected	Not Selected	Not Selected	Not Selected	Not Selected	Not Selected	Not Selected	Not Selected	Selected
Lebanon	Faculty Member	Male	56	Local	Married	Upper		Private					University	Disagree	PhD	27	Full time	Disagree	Not Sure	Not Sure	No	No	No	No	No	No	Neutral	Neutral	Neutral	Neutral	Neutral	Neutral	Disagree	Neutral	Disagree	Disagree	Not Selected	Not Selected	Not Selected	Not Selected	Not Selected	Not Selected	Not Selected	Not Selected	Not Selected	Not Selected	Not Selected	Not Selected	Selected
Lebanon	Student	Female	21	Local	Single	Upper	Private	Private	PharmB	5	Very good	Employment	Pharmacy	Agree				Agree	Yes	Yes	Yes	Yes	Yes	Yes	Yes	Yes	Agree	Agree	Agree	Agree	Agree	Agree	Agree	Neutral	Neutral	Neutral	Not Selected	Not Selected	Not Selected	Not Selected	Not Selected	Not Selected	Not Selected	Selected	Not Selected	Selected	Selected	Not Selected	Not Selected
Egypt	Student	Female	21	Local	Single	Upper	Public	Govermental	PharmD	4	Very good	Not Working		Disagree				Neutral	Yes	No	No	No	No	No	No	Not Sure	Agree	Strongly Agree	Strongly Agree	Neutral	Strongly Agree	Agree	Neutral	Strongly Disagree	Strongly Agree	Disagree	Selected	Selected	Not Selected	Not Selected	Not Selected	Selected	Not Selected	Selected	Selected	Not Selected	Not Selected	Selected	Selected
Egypt	Student	Female	21	Local	Single	Middle	Public	Govermental	PharmB	4	Excellent	Not Working		Agree				Agree	Not Sure	Yes	No	Yes	Yes	Yes	Yes	Yes	Strongly Agree	Strongly Agree	Strongly Agree	Strongly Agree	Strongly Agree	Strongly Agree	Strongly Agree	Strongly Agree	Strongly Agree	Strongly Agree	Selected	Selected	Not Selected	Not Selected	Not Selected	Not Selected	Not Selected	Not Selected	Not Selected	Not Selected	Not Selected	Selected	Selected
Egypt	Student	Female	22	Local	Single	Low	Public	Govermental	PharmB	5	Good	Not Working		Agree				Strongly Disagree	Yes	Yes	No	No	No	Yes	Yes	Yes	Neutral	Neutral	Disagree	Disagree	Disagree	Neutral	Agree	Neutral	Neutral	Disagree	Selected	Selected	Not Selected	Not Selected	Not Selected	Selected	Not Selected	Selected	Not Selected	Not Selected	Not Selected	Selected	Selected
Egypt	Student	Male	22	Local	Single	Low	Public	Govermental	PharmB	5	Good	Employment	Pharmacy	Strongly Agree				Strongly Disagree	Not Sure	Not Sure	Not Sure	No	No	No	Not Sure	No	Neutral	Agree	Neutral	Neutral	Neutral	Neutral	Neutral	Neutral	Neutral	Neutral	Not Selected	Selected	Selected	Not Selected	Selected	Not Selected	Not Selected	Not Selected	Not Selected	Selected	Selected	Not Selected	Not Selected
Egypt	Student	Female	22	Local	Single	Upper	Private	Govermental	PharmB	5	Excellent	Internship		Strongly Agree				Strongly Agree	Yes	No	No	No	No	No	No	Not Sure	Neutral	Agree	Agree	Neutral	Agree	Neutral	Agree	Neutral	Neutral	Disagree	Not Selected	Not Selected	Selected	Not Selected	Not Selected	Not Selected	Selected	Not Selected	Selected	Not Selected	Not Selected	Selected	Not Selected
Egypt	Student	Female	22	Local	Others	Middle	Public	Govermental	PharmB	5	Very good	Not Working		Neutral				Strongly Disagree	No	No	No	No	No	No	No	No	Agree	Agree	Agree	Agree	Agree	Agree	Agree	Agree	Agree	Agree	Selected	Selected	Not Selected	Not Selected	Not Selected	Not Selected	Not Selected	Selected	Selected	Not Selected	Selected	Selected	Not Selected
Egypt	Faculty Member	Female	35	Local	Married	Middle		Govermental					University	Strongly Agree	PhD	13	Full time	Strongly Agree	Yes	Yes	Not Sure	Not Sure	Not Sure	Not Sure	Yes	Not Sure	Agree	Strongly Agree	Strongly Disagree	Strongly Disagree	Strongly Disagree	Neutral	Strongly Agree	Disagree	Agree	Disagree	Selected	Selected	Not Selected	Not Selected	Not Selected	Selected	Not Selected	Selected	Selected	Not Selected	Not Selected	Selected	Selected
Egypt	Faculty Member	Female	40	Local	Married	Upper		Govermental					University	Neutral	PhD	20	Full time	Disagree	No	Yes	No	No	No	No	Yes	No	Agree	Neutral	Neutral	Neutral	Neutral	Neutral	Strongly Agree	Agree	Strongly Agree	Agree	Not Selected	Not Selected	Not Selected	Selected	Selected	Selected	Selected	Not Selected	Selected	Selected	Selected	Not Selected	Selected
Egypt	Student	Male	22	Local	Single	Low	Public	Govermental	PharmD	4	Very good	Not Working	Pharmacy	Agree				Neutral	Yes	Yes	Yes	Yes	Yes	Yes	Yes	Yes	Agree	Strongly Agree	Strongly Agree	Strongly Agree	Agree	Agree	Agree	Agree	Agree	Agree	Selected	Selected	Selected	Selected	Selected	Selected	Not Selected	Not Selected	Selected	Selected	Not Selected	Selected	Not Selected
Egypt	Student	Male	21	Local	Single	Middle	Public	Govermental	PharmD	4	Good	Employment	Pharmacy	Agree				Agree	Yes	Yes	Yes	No	No	No	No	No	Strongly Agree	Agree	Strongly Agree	Strongly Agree	Strongly Agree	Neutral	Agree	Agree	Agree	Agree	Not Selected	Not Selected	Not Selected	Not Selected	Not Selected	Not Selected	Selected	Not Selected	Not Selected	Not Selected	Not Selected	Not Selected	Not Selected
Egypt	Student	Male	21	Local	Single	Low	Public	Govermental	PharmD	4	Very good	Not Working		Neutral				Neutral	No	Yes	No	No	Yes	Yes	No	No	Strongly Agree	Neutral	Agree	Agree	Neutral	Strongly Agree	Agree	Neutral	Agree	Agree	Not Selected	Selected	Not Selected	Selected	Not Selected	Selected	Not Selected	Selected	Not Selected	Selected	Selected	Selected	Selected
Egypt	Student	Male	20	Local	Single	Low	Public	Govermental	PharmD	4	Very good	Not Working		Strongly Disagree				Strongly Disagree	No	No	No	No	No	No	No	No	Neutral	Neutral	Neutral	Neutral	Neutral	Neutral	Neutral	Neutral	Neutral	Neutral	Not Selected	Not Selected	Not Selected	Selected	Not Selected	Not Selected	Not Selected	Not Selected	Not Selected	Not Selected	Not Selected	Not Selected	Not Selected
Egypt	Faculty Member	Female	28	Local	Single	Middle		Govermental					University	Agree	BSc	8	Full time	Disagree	No	No	No	No	No	No	No	No	Neutral	Neutral	Neutral	Neutral	Neutral	Neutral	Neutral	Neutral	Neutral	Neutral	Not Selected	Selected	Selected	Selected	Not Selected	Not Selected	Not Selected	Not Selected	Selected	Selected	Not Selected	Not Selected	Not Selected
Egypt	Student	Female	22	Local	Single	Low	Public	Govermental	PharmD	3	Very good	Not Working		Disagree				Neutral	No	No	No	No	No	No	Yes	No	Neutral	Disagree	Agree	Neutral	Neutral	Agree	Neutral	Neutral	Agree	Neutral	Not Selected	Not Selected	Not Selected	Not Selected	Selected	Selected	Not Selected	Selected	Selected	Selected	Not Selected	Not Selected	Not Selected
Egypt	Student	Female	22	Local	Single	Low	Public	Private	PharmD	3	Very good	Not Working		Disagree				Disagree	No	Yes	No	No	No	No	Yes	Yes	Neutral	Agree	Neutral	Disagree	Neutral	Neutral	Disagree	Strongly Disagree	Disagree	Disagree	Not Selected	Not Selected	Not Selected	Selected	Selected	Not Selected	Not Selected	Not Selected	Selected	Not Selected	Selected	Selected	Not Selected
Egypt	Student	Male	21	Local	Single	Low	Public	Govermental	PharmD	4	Very good	Employment	Pharmacy	Agree				Agree	Yes	Yes	Yes	Yes	Yes	No	No	Yes	Neutral	Agree	Disagree	Disagree	Disagree	Disagree	Agree	Agree	Agree	Neutral	Selected	Selected	Selected	Selected	Not Selected	Selected	Not Selected	Selected	Not Selected	Not Selected	Not Selected	Not Selected	Not Selected
Egypt	Student	Male	21	Local	Single	Low	Public	Govermental	PharmD	4	Good	Not Working	Pharmacy	Disagree				Disagree	Yes	Yes	Yes	Yes	Yes	Yes	Yes	Yes	Agree	Agree	Agree	Agree	Agree	Agree	Agree	Agree	Agree	Agree	Not Selected	Not Selected	Not Selected	Not Selected	Not Selected	Selected	Not Selected	Not Selected	Selected	Not Selected	Not Selected	Not Selected	Not Selected
Egypt	Student	Female	21	Local	Single	Middle	Public	Govermental	PharmD	4	Good	Internship	Pharmacy	Neutral				Neutral	Yes	Yes	Not Sure	Not Sure	Not Sure	No	Not Sure	Yes	Neutral	Agree	Disagree	Neutral	Neutral	Neutral	Disagree	Disagree	Agree	Neutral	Not Selected	Not Selected	Selected	Not Selected	Not Selected	Selected	Selected	Selected	Not Selected	Not Selected	Not Selected	Not Selected	Not Selected
Egypt	Student	Female	20	Local	Single	Low	Public	Govermental	PharmD	4	Very good	Internship	Pharmacy	Disagree				Strongly Disagree	No	Yes	No	No	No	Not Sure	Yes	No	Agree	Agree	Disagree	Disagree	Disagree	Strongly Disagree	Disagree	Neutral	Neutral	Disagree	Selected	Selected	Not Selected	Not Selected	Not Selected	Not Selected	Not Selected	Not Selected	Selected	Not Selected	Not Selected	Selected	Selected
Egypt	Student	Female	20	Local	Single	Low	Public	Govermental	PharmD	4	Fair	Not Working		Strongly Disagree				Strongly Disagree	No	No	No	No	No	No	No	No	Agree	Agree	Agree	Agree	Agree	Strongly Disagree	Strongly Disagree	Neutral	Agree	Strongly Agree	Not Selected	Not Selected	Selected	Not Selected	Not Selected	Not Selected	Not Selected	Not Selected	Not Selected	Selected	Selected	Not Selected	Not Selected
Egypt	Student	Male	19	Local	Single	Low	Public	Govermental	PharmD	1	Very good	Not Working		Disagree				Strongly Disagree	No	No	No	No	No	No	No	No	Strongly Agree	Strongly Agree	Disagree	Disagree	Disagree	Neutral	Agree	Neutral	Agree	Disagree	Not Selected	Not Selected	Not Selected	Selected	Not Selected	Not Selected	Not Selected	Not Selected	Not Selected	Not Selected	Not Selected	Not Selected	Not Selected
Egypt	Student	Female	21	Local	Single	Upper	Private	Private	PharmD	3	Very good	Employment	Others	Agree				Neutral	Yes	Yes	Yes	Yes	Yes	Yes	No	No	Strongly Agree	Strongly Agree	Neutral	Agree	Strongly Agree	Strongly Agree	Strongly Agree	Neutral	Agree	Neutral	Selected	Selected	Not Selected	Not Selected	Selected	Selected	Selected	Selected	Selected	Not Selected	Not Selected	Selected	Selected
Egypt	Student	Male	21	Local	Single	Upper	Private	Govermental	PharmD	4	Excellent	Not Working		Neutral				Disagree	Yes	Yes	No	Yes	Yes	No	Yes	Yes	Strongly Agree	Strongly Agree	Neutral	Strongly Agree	Strongly Agree	Strongly Agree	Strongly Agree	Neutral	Strongly Agree	Disagree	Selected	Selected	Selected	Selected	Selected	Selected	Selected	Selected	Selected	Selected	Selected	Selected	Selected
Egypt	Student	Male	22	Local	Single	Low	Public	Govermental	PharmD	4	Good	Not Working		Strongly Agree				Strongly Agree	Yes	Yes	No	Not Sure	No	No	No	Not Sure	Disagree	Agree	Disagree	Disagree	Strongly Agree	Disagree	Disagree	Neutral	Disagree	Agree	Selected	Selected	Not Selected	Not Selected	Selected	Selected	Not Selected	Selected	Not Selected	Not Selected	Not Selected	Not Selected	Selected
Egypt	Student	Female	19	Local	Single	Upper	Private	Govermental	PharmD	1	Excellent	Not Working		Disagree				Disagree	Yes	Yes	No	No	No	Yes	No	Yes	Neutral	Disagree	Disagree	Disagree	Agree	Agree	Agree	Disagree	Neutral	Disagree	Selected	Not Selected	Not Selected	Not Selected	Not Selected	Selected	Not Selected	Not Selected	Not Selected	Not Selected	Not Selected	Not Selected	Not Selected
Egypt	Student	Female	20	Local	Single	Middle	Private	Govermental	PharmD	3	Fair	Not Working		Neutral				Neutral	Yes	Yes	No	Yes	No	Yes	Yes	Yes	Agree	Agree	Neutral	Agree	Neutral	Agree	Strongly Agree	Neutral	Agree	Neutral	Selected	Not Selected	Not Selected	Not Selected	Selected	Selected	Selected	Selected	Not Selected	Not Selected	Not Selected	Selected	Selected
Egypt	Student	Female	20	Local	Single	Low	Public	Govermental	PharmD	3	Very good	Internship	Pharmacy	Disagree				Disagree	Not Sure	Not Sure	Not Sure	No	Not Sure	No	No	Yes	Neutral	Agree	Agree	Neutral	Neutral	Neutral	Agree	Strongly Agree	Agree	Strongly Disagree	Not Selected	Selected	Not Selected	Not Selected	Not Selected	Not Selected	Not Selected	Not Selected	Not Selected	Selected	Selected	Not Selected	Not Selected
Egypt	Student	Female	21	Local	Single	Low	Public	Govermental	PharmD	3	Very good	Internship	Pharmacy	Neutral				Neutral	No	No	No	No	No	No	No	No	Strongly Agree	Strongly Agree	Agree	Disagree	Neutral	Neutral	Neutral	Neutral	Strongly Agree	Neutral	Selected	Not Selected	Selected	Not Selected	Not Selected	Not Selected	Selected	Not Selected	Not Selected	Not Selected	Not Selected	Not Selected	Not Selected
Egypt	Student	Male	21	Local	Single	Middle	Public	Govermental	PharmD	3	Good	Internship	Pharmacy	Neutral				Neutral	Yes	Not Sure	No	No	No	No	Not Sure	Not Sure	Neutral	Neutral	Agree	Neutral	Agree	Neutral	Strongly Agree	Neutral	Agree	Neutral	Selected	Selected	Not Selected	Not Selected	Not Selected	Selected	Not Selected	Selected	Not Selected	Not Selected	Not Selected	Not Selected	Selected
Egypt	Student	Male	21	Local	Single	Middle	Public	Govermental	PharmD	3	Good	Not Working		Neutral				Disagree	Not Sure	Not Sure	Not Sure	Not Sure	Not Sure	Not Sure	Not Sure	Not Sure	Agree	Strongly Agree	Neutral	Strongly Agree	Neutral	Strongly Agree	Disagree	Neutral	Neutral	Strongly Agree	Not Selected	Not Selected	Not Selected	Not Selected	Selected	Not Selected	Not Selected	Not Selected	Selected	Not Selected	Not Selected	Not Selected	Selected
Egypt	Student	Female	20	Local	Single	Middle	Public	Govermental	PharmD	3	Very good	Not Working		Neutral				Strongly Disagree	Not Sure	Not Sure	No	No	No	No	No	No	Neutral	Agree	Disagree	Disagree	Disagree	Neutral	Strongly Disagree	Strongly Disagree	Neutral	Disagree	Selected	Selected	Not Selected	Not Selected	Not Selected	Not Selected	Not Selected	Selected	Selected	Not Selected	Not Selected	Not Selected	Not Selected
Egypt	Student	Female	20	Local	Single	Low	Private	Govermental	PharmD	3	Very good	Not Working		Strongly Agree				Agree	Yes	Yes	No	Yes	Yes	Yes	Yes	Yes	Agree	Agree	Strongly Agree	Strongly Agree	Strongly Agree	Strongly Disagree	Neutral	Disagree	Agree	Disagree	Selected	Selected	Not Selected	Selected	Not Selected	Selected	Not Selected	Selected	Not Selected	Selected	Not Selected	Not Selected	Selected
Egypt	Student	Male	23	International	Single	Low	Public	Govermental	PharmD	4	Good	Employment	Pharmacy	Disagree				Strongly Disagree	Yes	Yes	No	Yes	No	No	Not Sure	No	Neutral	Neutral	Disagree	Disagree	Strongly Agree	Neutral	Agree	Disagree	Agree	Disagree	Selected	Not Selected	Not Selected	Not Selected	Not Selected	Selected	Selected	Not Selected	Not Selected	Not Selected	Not Selected	Not Selected	Selected
Egypt	Student	Female	20	Local	Single	Middle	Private	Govermental	PharmD	3	Fair	Not Working		Strongly Disagree				Disagree	Not Sure	Yes	Not Sure	No	Not Sure	No	Yes	Yes	Neutral	Disagree	Neutral	Disagree	Neutral	Strongly Disagree	Agree	Agree	Neutral	Neutral	Selected	Selected	Not Selected	Not Selected	Not Selected	Not Selected	Not Selected	Not Selected	Not Selected	Not Selected	Not Selected	Not Selected	Selected
Egypt	Student	Female	21	Local	Single	Middle	Public	Govermental	PharmD	3	Very good	Internship	Pharmacy	Disagree				Disagree	Yes	Not Sure	No	Yes	No	Not Sure	Yes	Not Sure	Agree	Agree	Neutral	Neutral	Agree	Neutral	Neutral	Disagree	Agree	Disagree	Not Selected	Not Selected	Not Selected	Selected	Not Selected	Selected	Selected	Not Selected	Selected	Not Selected	Selected	Not Selected	Selected
Egypt	Student	Male	22	Local	Single	Low	Public	Govermental	PharmD	3	Very good	Employment	Pharmacy	Agree				Disagree	Yes	Yes	No	No	No	No	No	Not Sure	Agree	Neutral	Neutral	Neutral	Neutral	Disagree	Strongly Agree	Disagree	Agree	Disagree	Selected	Selected	Not Selected	Selected	Selected	Selected	Not Selected	Not Selected	Not Selected	Selected	Not Selected	Not Selected	Selected
Egypt	Student	Female	20	Local	Single	Middle	Public	Govermental	PharmD	3	Good	Not Working		Disagree				Strongly Disagree	No	No	No	No	No	No	No	No	Strongly Agree	Strongly Agree	Disagree	Disagree	Disagree	Agree	Strongly Agree	Disagree	Strongly Agree	Strongly Disagree	Selected	Selected	Not Selected	Not Selected	Selected	Selected	Not Selected	Selected	Not Selected	Not Selected	Not Selected	Selected	Not Selected
Egypt	Student	Female	20	Local	Single	Low	Public	Govermental	PharmD	3	Good	Not Working		Neutral				Neutral	Yes	Not Sure	Not Sure	Not Sure	Not Sure	Not Sure	Not Sure	Yes	Agree	Agree	Disagree	Disagree	Neutral	Neutral	Agree	Disagree	Agree	Disagree	Not Selected	Not Selected	Not Selected	Not Selected	Not Selected	Selected	Selected	Selected	Not Selected	Selected	Not Selected	Selected	Selected
Egypt	Student	Female	22	Local	Single	Middle	Public	Govermental	PharmD	4	Very good	Not Working		Agree				Strongly Agree	Yes	Not Sure	Not Sure	Not Sure	Not Sure	Not Sure	Yes	Yes	Agree	Agree	Agree	Agree	Neutral	Strongly Agree	Strongly Agree	Disagree	Agree	Neutral	Selected	Selected	Selected	Selected	Selected	Selected	Selected	Selected	Selected	Selected	Selected	Selected	Selected
Egypt	Student	Male	20	Local	Single	Low	Public	Govermental	PharmD	2	Very good	Not Working		Neutral				Strongly Disagree	No	No	No	No	No	No	No	No	Neutral	Neutral	Neutral	Neutral	Neutral	Neutral	Neutral	Neutral	Neutral	Neutral	Not Selected	Not Selected	Not Selected	Not Selected	Not Selected	Not Selected	Not Selected	Not Selected	Not Selected	Not Selected	Not Selected	Not Selected	Not Selected
Egypt	Student	Male	20	Local	Single	Low	Public	Govermental	PharmD	3	Very good	Not Working		Strongly Disagree				Strongly Disagree	No	No	No	No	No	No	No	No	Neutral	Neutral	Neutral	Neutral	Neutral	Neutral	Neutral	Neutral	Neutral	Neutral	Selected	Not Selected	Not Selected	Not Selected	Not Selected	Not Selected	Selected	Selected	Not Selected	Not Selected	Not Selected	Not Selected	Not Selected
Egypt	Student	Female	21	Local	Single	Middle	Private	Govermental	PharmD	3	Excellent	Not Working		Neutral				Neutral	Yes	Yes	No	No	No	No	Yes	Yes	Neutral	Neutral	Disagree	Disagree	Disagree	Neutral	Agree	Disagree	Agree	Disagree	Not Selected	Not Selected	Not Selected	Selected	Not Selected	Selected	Not Selected	Not Selected	Not Selected	Selected	Not Selected	Not Selected	Selected
Egypt	Student	Male	23	Local	Single	Low	Public	Govermental	PharmB	5	Good	Employment	Pharmacy	Disagree				Strongly Disagree	No	No	No	No	No	No	Yes	No	Neutral	Neutral	Neutral	Neutral	Neutral	Neutral	Neutral	Neutral	Neutral	Neutral	Selected	Not Selected	Not Selected	Not Selected	Not Selected	Not Selected	Selected	Selected	Not Selected	Not Selected	Not Selected	Not Selected	Not Selected
Egypt	Student	Male	22	Local	Single	Low	Public	Govermental	PharmD	3	Very good	Not Working		Neutral				Disagree	Yes	Yes	No	No	No	No	Yes	No	Agree	Agree	Neutral	Neutral	Neutral	Neutral	Neutral	Disagree	Agree	Agree	Not Selected	Selected	Not Selected	Not Selected	Not Selected	Selected	Not Selected	Selected	Not Selected	Not Selected	Not Selected	Not Selected	Selected
Egypt	Faculty Member	Female	30	Local	Married	Middle		Govermental					University	Strongly Agree	BSc	6	Full time	Strongly Disagree	No	No	No	No	No	No	No	No	Strongly Agree	Agree	Neutral	Neutral	Strongly Disagree	Strongly Agree	Strongly Agree	Neutral	Strongly Agree	Strongly Agree	Not Selected	Selected	Not Selected	Not Selected	Not Selected	Not Selected	Not Selected	Not Selected	Not Selected	Not Selected	Not Selected	Not Selected	Not Selected
Egypt	Student	Male	20	Local	Single	Middle	Private	Private	PharmD	3	Very good	Employment		Neutral				Disagree	Yes	Yes	Yes	Yes	No	No	No	No	Agree	Agree	Neutral	Neutral	Neutral	Neutral	Agree	Neutral	Neutral	Agree	Selected	Selected	Not Selected	Selected	Not Selected	Selected	Not Selected	Selected	Not Selected	Not Selected	Not Selected	Not Selected	Not Selected
Egypt	Student	Female	20	Local	Single	Upper	Public	Govermental	PharmD	3	Excellent	Not Working		Disagree				Strongly Disagree	No	No	No	No	No	No	No	No	Agree	Agree	Agree	Neutral	Neutral	Disagree	Disagree	Disagree	Neutral	Neutral	Selected	Selected	Selected	Selected	Not Selected	Selected	Selected	Not Selected	Selected	Selected	Not Selected	Selected	Selected
Egypt	Student	Female	21	Local	Single	Middle	Public	Govermental	PharmD	4	Good	Not Working		Neutral				Disagree	Yes	No	No	Yes	Yes	Yes	No	Yes	Agree	Neutral	Disagree	Disagree	Disagree	Neutral	Agree	Neutral	Neutral	Disagree	Selected	Selected	Not Selected	Not Selected	Selected	Selected	Selected	Selected	Not Selected	Not Selected	Not Selected	Not Selected	Selected
Egypt	Student	Female	22	Local	Single	Upper	Private	Govermental	PharmD	4	Excellent	Not Working		Neutral				Disagree	No	No	No	No	No	No	No	No	Agree	Agree	Agree	Agree	Agree	Neutral	Neutral	Neutral	Neutral	Neutral	Selected	Selected	Selected	Selected	Selected	Selected	Selected	Selected	Selected	Selected	Selected	Selected	Selected
Egypt	Student	Female	21	Local	Single	Low	Private	Private	PharmD	4	Very good	Not Working		Neutral				Disagree	Yes	Not Sure	No	No	Not Sure	No	No	Not Sure	Disagree	Disagree	Disagree	Strongly Disagree	Disagree	Disagree	Disagree	Strongly Disagree	Strongly Disagree	Disagree	Not Selected	Not Selected	Not Selected	Not Selected	Not Selected	Not Selected	Selected	Not Selected	Not Selected	Not Selected	Selected	Not Selected	Selected
Egypt	Student	Female	21	Local	Single	Low	Public	Govermental	PharmD	4	Good	Not Working		Disagree				Strongly Disagree	No	No	No	No	No	No	No	Not Sure	Neutral	Agree	Disagree	Strongly Agree	Neutral	Disagree	Neutral	Disagree	Disagree	Agree	Not Selected	Not Selected	Not Selected	Not Selected	Selected	Not Selected	Selected	Not Selected	Not Selected	Selected	Selected	Not Selected	Not Selected
Egypt	Student	Female	21	Local	Single	Middle	Public	Private	PharmB	5	Very good	Internship	Pharmacy	Neutral				Neutral	Yes	No	No	No	Yes	No	Yes	Yes	Strongly Agree	Strongly Agree	Strongly Agree	Strongly Agree	Strongly Agree	Strongly Disagree	Strongly Disagree	Strongly Disagree	Agree	Agree	Selected	Not Selected	Not Selected	Selected	Selected	Selected	Not Selected	Selected	Selected	Selected	Selected	Selected	Selected
Egypt	Student	Female	23	Local	Single	Low	Public	Govermental	PharmD	5	Good	Employment	Pharmacy	Neutral				Neutral	Yes	Yes	Yes	Yes	Yes	Yes	Yes	Yes	Strongly Agree	Agree	Agree	Strongly Agree	Strongly Agree	Agree	Agree	Agree	Agree	Agree	Not Selected	Not Selected	Not Selected	Not Selected	Not Selected	Selected	Not Selected	Not Selected	Not Selected	Not Selected	Not Selected	Not Selected	Not Selected
Egypt	Student	Male	22	Local	Single	Upper	Private	Private	PharmD	4	Very good	Internship	Pharmacy	Strongly Agree				Strongly Agree	Yes	Yes	No	No	No	Not Sure	No	Yes	Disagree	Agree	Strongly Disagree	Disagree	Strongly Disagree	Neutral	Strongly Agree	Disagree	Agree	Disagree	Selected	Not Selected	Not Selected	Not Selected	Selected	Selected	Not Selected	Not Selected	Selected	Not Selected	Not Selected	Not Selected	Selected
Egypt	Student	Male	21	Local	Single	Upper	Public	Private	PharmD	4	Excellent	Not Working	Others	Neutral				Disagree	No	No	No	No	No	No	No	No	Agree	Agree	Agree	Agree	Agree	Agree	Agree	Agree	Strongly Agree	Strongly Agree	Not Selected	Not Selected	Not Selected	Not Selected	Selected	Selected	Selected	Selected	Not Selected	Not Selected	Selected	Not Selected	Not Selected
Egypt	Student	Female	21	Local	Single	Low	Public	Govermental	PharmD	3	Very good	Not Working		Strongly Agree				Neutral	No	Yes	Yes	No	No	No	Yes	Yes	Strongly Agree	Strongly Agree	Strongly Agree	Strongly Agree	Strongly Agree	Strongly Agree	Agree	Strongly Agree	Strongly Agree	Strongly Agree	Selected	Not Selected	Selected	Not Selected	Not Selected	Selected	Selected	Selected	Selected	Selected	Not Selected	Not Selected	Selected
Egypt	Student	Female	21	Local	Single	Middle	Public	Private	PharmD	4	Very good	Not Working		Neutral				Neutral	No	No	Not Sure	Not Sure	No	No	Yes	Yes	Agree	Agree	Disagree	Disagree	Neutral	Neutral	Strongly Agree	Neutral	Neutral	Disagree	Not Selected	Selected	Not Selected	Selected	Not Selected	Not Selected	Not Selected	Not Selected	Not Selected	Not Selected	Not Selected	Selected	Not Selected
Egypt	Student	Female	21	Local	Single	Middle	Public	Govermental	PharmD	4	Good	Employment	Pharmacy	Agree				Disagree	Yes	Not Sure	No	No	No	No	Yes	Yes	Neutral	Agree	Disagree	Neutral	Disagree	Agree	Neutral	Disagree	Neutral	Neutral	Not Selected	Not Selected	Not Selected	Not Selected	Not Selected	Not Selected	Not Selected	Selected	Not Selected	Not Selected	Not Selected	Not Selected	Not Selected
Egypt	Student	Female	21	Local	Single	Low	Public	Govermental	PharmD	4	Very good	Not Working		Neutral				Neutral	No	No	Not Sure	Not Sure	Not Sure	Not Sure	Not Sure	Not Sure	Neutral	Neutral	Agree	Neutral	Agree	Agree	Neutral	Agree	Agree	Neutral	Not Selected	Not Selected	Not Selected	Selected	Selected	Selected	Selected	Not Selected	Selected	Not Selected	Selected	Not Selected	Not Selected
Egypt	Student	Female	21	Local	Single	Low	Public	Govermental	PharmD	4	Very good	Not Working		Disagree				Strongly Disagree	Yes	Yes	Not Sure	No	Not Sure	No	Not Sure	Yes	Neutral	Disagree	Disagree	Disagree	Disagree	Disagree	Agree	Agree	Disagree	Disagree	Selected	Not Selected	Not Selected	Not Selected	Not Selected	Selected	Selected	Not Selected	Selected	Not Selected	Not Selected	Not Selected	Selected
Egypt	Student	Female	21	Local	Single	Upper	Public	Private	PharmD	4	Excellent	Internship	Pharmacy	Strongly Agree				Agree	Yes	Yes	Not Sure	Yes	Yes	Not Sure	Yes	Yes	Strongly Agree	Strongly Agree	Disagree	Neutral	Disagree	Disagree	Strongly Agree	Neutral	Strongly Agree	Strongly Agree	Not Selected	Selected	Not Selected	Not Selected	Not Selected	Not Selected	Selected	Not Selected	Selected	Selected	Selected	Not Selected	Not Selected
Egypt	Student	Female	21	Local	Single	Low	Public	Govermental	PharmD	4	Good	Internship	Pharmacy	Neutral				Disagree	Not Sure	Not Sure	Not Sure	Not Sure	Not Sure	Not Sure	Not Sure	Yes	Agree	Agree	Neutral	Strongly Disagree	Disagree	Neutral	Agree	Agree	Agree	Disagree	Selected	Not Selected	Not Selected	Not Selected	Not Selected	Not Selected	Not Selected	Selected	Not Selected	Not Selected	Not Selected	Selected	Selected
Egypt	Student	Female	21	Local	Single	Low	Public	Govermental	PharmD	4	Good	Employment	Pharmacy	Strongly Agree				Neutral	Yes	Not Sure	No	Yes	Not Sure	No	No	Yes	Agree	Strongly Agree	Strongly Agree	Strongly Agree	Strongly Agree	Strongly Agree	Strongly Disagree	Disagree	Neutral	Strongly Disagree	Selected	Selected	Not Selected	Selected	Selected	Selected	Selected	Selected	Selected	Selected	Not Selected	Not Selected	Selected
Egypt	Student	Female	22	Local	Single	Middle	Private	Govermental	PharmD	4	Excellent	Employment	Pharmacy	Neutral				Neutral	Yes	Yes	No	Not Sure	Not Sure	Not Sure	Yes	Not Sure	Neutral	Agree	Disagree	Disagree	Agree	Neutral	Disagree	Disagree	Neutral	Strongly Disagree	Selected	Selected	Not Selected	Not Selected	Selected	Not Selected	Not Selected	Not Selected	Selected	Not Selected	Not Selected	Selected	Selected
Egypt	Student	Female	21	Local	Single	Middle	Public	Govermental	PharmD	4	Very good	Not Working		Strongly Disagree				Disagree	Yes	No	No	No	No	No	No	Yes	Strongly Agree	Neutral	Agree	Agree	Agree	Neutral	Agree	Agree	Neutral	Agree	Selected	Selected	Not Selected	Not Selected	Not Selected	Not Selected	Selected	Selected	Selected	Not Selected	Not Selected	Selected	Selected
Egypt	Student	Female	22	Local	Single	Low	Public	Govermental	PharmD	4	Very good	Internship	Pharmacy	Neutral				Disagree	Yes	Yes	Yes	Yes	Yes	No	Yes	No	Neutral	Neutral	Strongly Disagree	Strongly Disagree	Neutral	Neutral	Strongly Agree	Neutral	Neutral	Disagree	Selected	Selected	Not Selected	Not Selected	Not Selected	Selected	Selected	Selected	Not Selected	Not Selected	Not Selected	Not Selected	Selected
Egypt	Student	Female	22	Local	Single	Middle	Public	Govermental	PharmB	5	Excellent	Not Working		Neutral				Disagree	Yes	Yes	No	Not Sure	Yes	Not Sure	Not Sure	Yes	Neutral	Strongly Agree	Agree	Disagree	Agree	Strongly Disagree	Strongly Agree	Strongly Disagree	Strongly Agree	Agree	Not Selected	Not Selected	Not Selected	Not Selected	Not Selected	Not Selected	Not Selected	Not Selected	Not Selected	Not Selected	Not Selected	Not Selected	Not Selected
Egypt	Student	Female	22	Local	Others	Low	Public	Govermental	PharmD	4	Good	Internship	Pharmacy	Disagree				Agree	No	Yes	No	Yes	No	No	Not Sure	Not Sure	Neutral	Agree	Agree	Agree	Agree	Agree	Strongly Agree	Disagree	Agree	Agree	Selected	Selected	Not Selected	Selected	Selected	Selected	Not Selected	Selected	Selected	Not Selected	Not Selected	Selected	Selected
Egypt	Student	Female	22	Local	Single	Middle	Private	Govermental	PharmB	5	Excellent	Employment	Pharmacy	Agree				Agree	Yes	Yes	No	Yes	No	No	Yes	Yes	Agree	Neutral	Neutral	Neutral	Agree	Agree	Agree	Neutral	Neutral	Agree	Not Selected	Selected	Not Selected	Not Selected	Not Selected	Not Selected	Selected	Not Selected	Selected	Not Selected	Not Selected	Not Selected	Selected
Egypt	Student	Female	22	Local	Single	Low	Public	Govermental	PharmD	4	Good	Internship	Pharmacy	Disagree				Disagree	Yes	Yes	No	No	No	No	No	Yes	Agree	Agree	Agree	Neutral	Neutral	Strongly Agree	Neutral	Disagree	Agree	Neutral	Selected	Not Selected	Not Selected	Not Selected	Not Selected	Not Selected	Not Selected	Not Selected	Not Selected	Not Selected	Not Selected	Selected	Selected
Egypt	Student	Female	20	Local	Single	Middle	Public	Govermental	PharmD	2	Good	Not Working		Disagree				Strongly Disagree	No	No	No	No	No	No	No	No	Neutral	Neutral	Neutral	Strongly Agree	Strongly Agree	Disagree	Disagree	Strongly Disagree	Strongly Agree	Neutral	Not Selected	Not Selected	Not Selected	Not Selected	Not Selected	Not Selected	Not Selected	Not Selected	Not Selected	Selected	Selected	Not Selected	Not Selected
Egypt	Student	Female	22	Local	Single	Upper	Public	Govermental	PharmD	4	Very good	Not Working		Neutral				Neutral	Not Sure	Not Sure	Not Sure	Not Sure	Not Sure	Not Sure	Yes	No	Agree	Agree	Agree	Neutral	Disagree	Agree	Agree	Disagree	Disagree	Neutral	Not Selected	Not Selected	Not Selected	Not Selected	Not Selected	Not Selected	Not Selected	Selected	Not Selected	Not Selected	Not Selected	Not Selected	Selected
Egypt	Student	Female	21	Local	Single	Low	Public	Govermental	PharmD	4	Very good	Employment	Pharmacy	Neutral				Disagree	No	No	No	No	No	No	No	No	Agree	Agree	Strongly Disagree	Strongly Disagree	Disagree	Strongly Agree	Strongly Agree	Disagree	Agree	Strongly Disagree	Not Selected	Not Selected	Not Selected	Not Selected	Not Selected	Not Selected	Not Selected	Selected	Not Selected	Not Selected	Not Selected	Not Selected	Not Selected
Egypt	Student	Female	22	Local	Single	Low	Public	Govermental	PharmB	5	Very good	Not Working		Agree				Agree	Yes	Yes	Yes	Yes	Yes	Yes	Yes	No	Agree	Agree	Agree	Agree	Agree	Agree	Agree	Agree	Agree	Agree	Selected	Not Selected	Not Selected	Selected	Not Selected	Not Selected	Not Selected	Not Selected	Selected	Not Selected	Not Selected	Not Selected	Not Selected
Egypt	Student	Female	21	Local	Single	Low	Public	Govermental	PharmD	4	Good	Not Working		Neutral				Disagree	Yes	Yes	No	Yes	Not Sure	Not Sure	No	Not Sure	Neutral	Agree	Disagree	Disagree	Agree	Disagree	Agree	Neutral	Neutral	Disagree	Selected	Not Selected	Selected	Not Selected	Not Selected	Not Selected	Selected	Not Selected	Not Selected	Not Selected	Not Selected	Not Selected	Not Selected
Egypt	Student	Female	21	Local	Single	Low	Public	Govermental	PharmD	4	Very good	Employment	Pharmacy	Neutral				Neutral	Yes	Yes	Yes	Yes	Yes	No	No	Yes	Agree	Agree	Agree	Agree	Strongly Agree	Neutral	Disagree	Neutral	Neutral	Neutral	Selected	Selected	Not Selected	Not Selected	Selected	Not Selected	Selected	Not Selected	Not Selected	Not Selected	Not Selected	Not Selected	Not Selected
Egypt	Student	Female	21	Local	Single	Low	Public	Govermental	PharmD	4	Very good	Not Working		Neutral				Neutral	Not Sure	Yes	No	No	No	No	No	Yes	Disagree	Disagree	Strongly Disagree	Strongly Disagree	Strongly Agree	Disagree	Neutral	Strongly Agree	Strongly Disagree	Disagree	Selected	Selected	Not Selected	Not Selected	Not Selected	Not Selected	Selected	Selected	Selected	Not Selected	Not Selected	Not Selected	Selected
Egypt	Student	Female	20	Local	Single	Upper	Public	Private	PharmD	2	Excellent	Not Working		Neutral				Disagree	Not Sure	No	No	No	No	No	No	No	Agree	Neutral	Disagree	Neutral	Agree	Strongly Agree	Neutral	Neutral	Neutral	Strongly Agree	Selected	Selected	Not Selected	Not Selected	Not Selected	Not Selected	Not Selected	Selected	Selected	Selected	Not Selected	Selected	Not Selected
Egypt	Student	Female	21	Local	Single	Middle	Private	Govermental	PharmD	4	Very good	Not Working		Agree				Neutral	Yes	Yes	Not Sure	No	No	No	No	Yes	Agree	Agree	Strongly Agree	Strongly Agree	Strongly Agree	Neutral	Strongly Agree	Neutral	Neutral	Neutral	Selected	Selected	Not Selected	Not Selected	Not Selected	Not Selected	Not Selected	Selected	Selected	Not Selected	Not Selected	Not Selected	Not Selected
Egypt	Student	Female	22	Local	Single	Low	Public	Govermental	PharmD	4	Good	Not Working	Pharmacy	Strongly Disagree				Disagree	Not Sure	No	Not Sure	Not Sure	Not Sure	Not Sure	No	No	Neutral	Agree	Agree	Strongly Disagree	Strongly Disagree	Strongly Disagree	Disagree	Strongly Disagree	Strongly Disagree	Strongly Disagree	Not Selected	Not Selected	Not Selected	Selected	Not Selected	Not Selected	Not Selected	Selected	Not Selected	Selected	Not Selected	Not Selected	Not Selected
Egypt	Student	Female	21	Local	Single	Middle	Public	Govermental	PharmD	3	Very good	Not Working		Neutral				Strongly Disagree	Not Sure	No	No	No	No	No	No	Not Sure	Neutral	Agree	Neutral	Neutral	Neutral	Neutral	Agree	Disagree	Agree	Disagree	Selected	Not Selected	Not Selected	Not Selected	Selected	Selected	Not Selected	Not Selected	Not Selected	Not Selected	Not Selected	Not Selected	Not Selected
Egypt	Faculty Member	Male	40	Local	Married	Middle		Govermental					University	Neutral	PhD	20	Full time	Neutral	No	No	No	No	No	No	No	No	Agree	Agree	Neutral	Neutral	Neutral	Neutral	Neutral	Disagree	Agree	Neutral	Selected	Not Selected	Not Selected	Not Selected	Selected	Not Selected	Not Selected	Selected	Not Selected	Not Selected	Not Selected	Not Selected	Not Selected
Egypt	Student	Male	20	Local	Single	Low	Public	Govermental	PharmD	3	Very good	Not Working		Neutral				Disagree	No	No	No	No	No	No	Yes	No	Agree	Agree	Neutral	Neutral	Neutral	Neutral	Neutral	Disagree	Agree	Agree	Selected	Not Selected	Selected	Not Selected	Selected	Selected	Not Selected	Selected	Selected	Selected	Not Selected	Not Selected	Not Selected
Egypt	Student	Female	22	Local	Single	Low	Public	Govermental	PharmB	5	Very good	Employment	Pharmacy	Neutral				Neutral	No	No	No	No	No	No	No	No	Agree	Agree	Agree	Agree	Agree	Agree	Agree	Agree	Agree	Agree	Not Selected	Not Selected	Not Selected	Selected	Not Selected	Not Selected	Not Selected	Not Selected	Not Selected	Not Selected	Not Selected	Not Selected	Not Selected
Egypt	Student	Female	21	Local	Single	Low	Public	Govermental	PharmD	4	Good	Internship	Pharmacy	Neutral				Strongly Disagree	Yes	Yes	No	No	No	No	No	Yes	Disagree	Strongly Agree	Disagree	Disagree	Disagree	Disagree	Strongly Agree	Neutral	Neutral	Strongly Agree	Not Selected	Not Selected	Not Selected	Selected	Not Selected	Selected	Not Selected	Not Selected	Not Selected	Selected	Not Selected	Selected	Not Selected
Egypt	Student	Female	21	Local	Single	Upper	Private	Govermental	PharmD	4	Good	Employment		Agree				Agree	Yes	Yes	Yes	Yes	Yes	Yes	Yes	Not Sure	Agree	Neutral	Disagree	Disagree	Agree	Strongly Agree	Neutral	Disagree	Neutral	Neutral	Selected	Selected	Not Selected	Not Selected	Not Selected	Selected	Selected	Selected	Not Selected	Not Selected	Not Selected	Not Selected	Selected
Egypt	Student	Female	21	Local	Single	Low	Public	Govermental	PharmD	4	Very good	Employment		Strongly Agree				Neutral	Yes	Yes	Yes	Yes	Not Sure	Not Sure	Not Sure	Yes	Strongly Agree	Strongly Agree	Neutral	Disagree	Strongly Agree	Strongly Agree	Strongly Agree	Strongly Agree	Strongly Agree	Strongly Disagree	Selected	Selected	Not Selected	Selected	Not Selected	Not Selected	Selected	Selected	Not Selected	Selected	Selected	Not Selected	Selected
Egypt	Student	Female	21	Local	Single	Low	Public	Govermental	PharmD	3	Very good	Not Working		Strongly Agree				Disagree	Not Sure	Not Sure	Not Sure	Not Sure	Not Sure	Not Sure	No	Not Sure	Agree	Agree	Agree	Agree	Agree	Agree	Agree	Agree	Agree	Agree	Not Selected	Not Selected	Not Selected	Not Selected	Selected	Selected	Selected	Not Selected	Not Selected	Not Selected	Not Selected	Not Selected	Selected
Egypt	Student	Female	22	Local	Single	Low	Public	Govermental	PharmD	4	Very good	Not Working		Agree				Neutral	Not Sure	Not Sure	Not Sure	Not Sure	Not Sure	Not Sure	Not Sure	Not Sure	Agree	Agree	Agree	Neutral	Agree	Neutral	Agree	Disagree	Agree	Disagree	Not Selected	Not Selected	Not Selected	Not Selected	Not Selected	Not Selected	Selected	Selected	Selected	Not Selected	Not Selected	Selected	Selected
Egypt	Student	Female	20	Local	Single	Low	Private	Govermental	PharmD	3	Very good	Not Working		Neutral				Neutral	Not Sure	No	Not Sure	Yes	No	Yes	Yes	No	Agree	Agree	Disagree	Neutral	Agree	Neutral	Agree	Disagree	Agree	Disagree	Not Selected	Not Selected	Not Selected	Selected	Selected	Not Selected	Not Selected	Not Selected	Not Selected	Not Selected	Not Selected	Selected	Not Selected
Egypt	Student	Female	22	Local	Single	Low	Public	Govermental	PharmB	5	Excellent	Employment	Pharmacy	Agree				Neutral	Not Sure	Yes	No	No	No	No	Not Sure	Not Sure	Disagree	Neutral	Strongly Disagree	Strongly Disagree	Strongly Disagree	Strongly Disagree	Neutral	Strongly Agree	Strongly Disagree	Strongly Disagree	Not Selected	Selected	Not Selected	Not Selected	Not Selected	Not Selected	Not Selected	Not Selected	Not Selected	Not Selected	Not Selected	Not Selected	Not Selected
Egypt	Student	Female	22	Local	Single	Low	Public	Govermental	PharmD	4	Excellent	Internship	Pharmacy	Neutral				Agree	Yes	Not Sure	No	No	No	No	Not Sure	Yes	Neutral	Neutral	Agree	Agree	Agree	Agree	Disagree	Disagree	Disagree	Disagree	Selected	Selected	Not Selected	Not Selected	Not Selected	Selected	Selected	Selected	Selected	Not Selected	Not Selected	Not Selected	Selected
Egypt	Student	Female	22	Local	Single	Low	Public	Govermental	PharmD	4	Good	Employment	Pharmacy	Disagree				Neutral	Yes	Not Sure	No	No	Yes	Yes	No	Yes	Agree	Agree	Neutral	Neutral	Agree	Agree	Agree	Neutral	Agree	Neutral	Selected	Selected	Not Selected	Not Selected	Not Selected	Selected	Not Selected	Selected	Not Selected	Not Selected	Not Selected	Selected	Not Selected
Egypt	Student	Female	21	Local	Single	Upper	Public	Govermental	PharmB	4	Very good	Not Working		Neutral				Disagree	Yes	Not Sure	Not Sure	Not Sure	Not Sure	Not Sure	Not Sure	Not Sure	Agree	Agree	Agree	Agree	Agree	Agree	Agree	Agree	Agree	Agree	Not Selected	Not Selected	Not Selected	Not Selected	Selected	Not Selected	Not Selected	Not Selected	Not Selected	Not Selected	Not Selected	Not Selected	Not Selected
Egypt	Student	Female	22	Local	Single	Middle	Public	Govermental	PharmB	5	Excellent	Not Working	Pharmacy	Strongly Disagree				Strongly Disagree	No	No	No	No	Yes	Yes	No	No	Neutral	Neutral	Neutral	Neutral	Neutral	Neutral	Neutral	Neutral	Neutral	Neutral	Not Selected	Not Selected	Not Selected	Not Selected	Not Selected	Not Selected	Not Selected	Not Selected	Selected	Selected	Not Selected	Not Selected	Not Selected
Egypt	Student	Female	21	Local	Single	Low	Public	Govermental	PharmD	4	Very good	Not Working	Pharmacy	Disagree				Disagree	No	Yes	Yes	Yes	No	Not Sure	Yes	Yes	Strongly Agree	Strongly Agree	Strongly Agree	Neutral	Strongly Agree	Strongly Agree	Agree	Strongly Agree	Strongly Agree	Strongly Agree	Selected	Not Selected	Not Selected	Not Selected	Selected	Not Selected	Not Selected	Not Selected	Selected	Not Selected	Not Selected	Selected	Not Selected
Egypt	Student	Female	20	Local	Single	Low	Public	Govermental	PharmD	2	Good	Internship	Pharmacy	Neutral				Neutral	No	Yes	No	Yes	Yes	Yes	No	Yes	Agree	Agree	Agree	Agree	Agree	Agree	Agree	Agree	Agree	Agree	Not Selected	Not Selected	Not Selected	Selected	Selected	Not Selected	Not Selected	Not Selected	Not Selected	Not Selected	Not Selected	Not Selected	Not Selected
Egypt	Student	Female	22	Local	Single	Low	Public	Govermental	PharmD	4	Very good	Employment	Pharmacy	Agree				Neutral	Not Sure	Yes	No	Not Sure	No	No	Not Sure	Not Sure	Strongly Agree	Strongly Agree	Neutral	Disagree	Disagree	Agree	Neutral	Disagree	Agree	Neutral	Selected	Selected	Selected	Selected	Selected	Selected	Selected	Selected	Selected	Selected	Selected	Selected	Selected
Egypt	Student	Female	23	Local	Single	Low	Public	Govermental	PharmB	5	Very good	Not Working		Neutral				Neutral	Yes	Yes	No	No	Yes	No	Yes	Yes	Neutral	Agree	Disagree	Disagree	Strongly Disagree	Strongly Disagree	Strongly Disagree	Neutral	Neutral	Strongly Disagree	Not Selected	Not Selected	Not Selected	Selected	Selected	Selected	Selected	Not Selected	Selected	Selected	Selected	Not Selected	Selected
Egypt	Student	Female	22	Local	Single	Middle	Public	Govermental	PharmD	4	Excellent	Not Working		Neutral				Disagree	Not Sure	No	No	Not Sure	No	No	Not Sure	No	Neutral	Agree	Neutral	Disagree	Agree	Neutral	Neutral	Neutral	Agree	Neutral	Not Selected	Not Selected	Not Selected	Selected	Not Selected	Not Selected	Selected	Not Selected	Not Selected	Not Selected	Not Selected	Selected	Selected
Egypt	Student	Female	21	Local	Single	Middle	Public	Govermental	PharmD	4	Very good	Internship	Pharmacy	Neutral				Disagree	No	No	No	No	No	No	No	No	Agree	Agree	Agree	Neutral	Disagree	Neutral	Strongly Agree	Neutral	Agree	Neutral	Selected	Not Selected	Not Selected	Selected	Not Selected	Selected	Selected	Not Selected	Selected	Not Selected	Not Selected	Not Selected	Selected
Egypt	Student	Female	22	Local	Single	Low	Public	Govermental	PharmD	4	Very good	Internship	Pharmacy	Neutral				Disagree	Yes	Yes	Not Sure	No	Not Sure	No	Yes	Yes	Neutral	Neutral	Strongly Disagree	Disagree	Neutral	Disagree	Strongly Agree	Neutral	Neutral	Strongly Disagree	Not Selected	Selected	Not Selected	Selected	Not Selected	Not Selected	Not Selected	Selected	Selected	Not Selected	Selected	Not Selected	Selected
Egypt	Student	Female	22	Local	Single	Middle	Public	Govermental	PharmB	5	Very good	Internship	Pharmacy	Neutral				Neutral	Not Sure	Not Sure	Not Sure	Not Sure	Not Sure	Not Sure	Not Sure	Not Sure	Strongly Agree	Strongly Agree	Neutral	Neutral	Strongly Disagree	Strongly Disagree	Neutral	Neutral	Neutral	Neutral	Selected	Selected	Selected	Not Selected	Selected	Not Selected	Selected	Not Selected	Not Selected	Selected	Not Selected	Selected	Selected
Egypt	Student	Female	21	Local	Single	Low	Public	Govermental	PharmD	4	Very good	Not Working	Pharmacy	Neutral				Strongly Disagree	Yes	No	No	No	No	No	No	Yes	Strongly Agree	Agree	Strongly Agree	Strongly Agree	Agree	Neutral	Agree	Neutral	Strongly Agree	Strongly Agree	Not Selected	Not Selected	Not Selected	Selected	Not Selected	Selected	Selected	Not Selected	Not Selected	Selected	Not Selected	Not Selected	Selected
Egypt	Student	Female	21	Local	Single	Low	Public	Govermental	PharmD	4	Very good	Not Working		Strongly Agree				Strongly Disagree	Yes	Not Sure	No	No	No	No	No	No	Agree	Neutral	Disagree	Disagree	Neutral	Agree	Neutral	Neutral	Agree	Neutral	Selected	Not Selected	Not Selected	Not Selected	Not Selected	Not Selected	Not Selected	Not Selected	Not Selected	Not Selected	Not Selected	Not Selected	Not Selected
Egypt	Student	Female	23	Local	Single	Middle	Public	Private	PharmB	5	Excellent	Not Working		Neutral				Agree	Yes	Yes	Yes	Yes	Yes	Yes	Yes	Yes	Strongly Agree	Strongly Agree	Strongly Agree	Agree	Agree	Strongly Agree	Strongly Agree	Strongly Agree	Strongly Agree	Strongly Agree	Selected	Not Selected	Not Selected	Not Selected	Not Selected	Not Selected	Not Selected	Not Selected	Selected	Not Selected	Selected	Selected	Selected
Egypt	Student	Female	22	Local	Single	Middle	Public	Govermental	PharmD	4	Good	Internship	Pharmacy	Neutral				Neutral	Not Sure	Yes	Not Sure	Not Sure	Not Sure	Not Sure	Not Sure	Yes	Agree	Agree	Agree	Neutral	Agree	Neutral	Neutral	Neutral	Agree	Agree	Not Selected	Selected	Not Selected	Selected	Selected	Not Selected	Selected	Not Selected	Not Selected	Not Selected	Not Selected	Not Selected	Not Selected
Egypt	Student	Female	22	Local	Single	Middle	Public	Govermental	PharmB	5	Very good	Employment	Pharmacy	Agree				Neutral	No	No	No	No	No	No	Not Sure	No	Neutral	Agree	Neutral	Neutral	Neutral	Neutral	Neutral	Neutral	Neutral	Neutral	Not Selected	Selected	Not Selected	Not Selected	Selected	Selected	Not Selected	Not Selected	Not Selected	Not Selected	Selected	Not Selected	Not Selected
Egypt	Student	Female	22	Local	Single	Middle	Public	Govermental	PharmB	5	Good	Internship	Pharmacy	Strongly Disagree				Strongly Disagree	No	No	No	No	No	No	No	No	Neutral	Neutral	Disagree	Disagree	Agree	Disagree	Neutral	Disagree	Neutral	Neutral	Not Selected	Not Selected	Not Selected	Not Selected	Not Selected	Not Selected	Not Selected	Not Selected	Selected	Not Selected	Not Selected	Not Selected	Not Selected
Egypt	Student	Female	21	Local	Single	Middle	Public	Govermental	PharmD	4	Very good	Not Working		Agree				Disagree	Yes	Not Sure	No	No	No	No	Yes	No	Disagree	Neutral	Disagree	Disagree	Agree	Disagree	Neutral	Neutral	Neutral	Disagree	Not Selected	Selected	Not Selected	Not Selected	Not Selected	Not Selected	Not Selected	Selected	Not Selected	Not Selected	Not Selected	Selected	Selected
Egypt	Student	Female	23	Local	Married	Middle	Public	Govermental	PharmB	5	Very good	Internship	Pharmacy	Neutral				Disagree	Not Sure	Not Sure	Not Sure	No	Not Sure	Not Sure	Not Sure	Not Sure	Disagree	Disagree	Agree	Disagree	Disagree	Neutral	Neutral	Neutral	Disagree	Disagree	Not Selected	Not Selected	Not Selected	Not Selected	Not Selected	Selected	Not Selected	Not Selected	Selected	Not Selected	Not Selected	Not Selected	Selected
Egypt	Student	Female	20	Local	Single	Middle	Private	Govermental	PharmD	4	Fair	Not Working		Strongly Disagree				Neutral	Yes	Not Sure	No	No	No	No	Yes	Not Sure	Neutral	Agree	Disagree	Disagree	Agree	Disagree	Agree	Agree	Neutral	Agree	Selected	Selected	Not Selected	Not Selected	Not Selected	Selected	Selected	Selected	Not Selected	Not Selected	Not Selected	Not Selected	Not Selected
Egypt	Student	Female	21	Local	Single	Low	Public	Govermental	PharmD	4	Very good	Employment	Pharmacy	Agree				Strongly Disagree	No	No	No	No	No	No	No	No	Strongly Agree	Strongly Agree	Strongly Agree	Strongly Agree	Strongly Agree	Strongly Agree	Strongly Agree	Strongly Agree	Strongly Agree	Strongly Agree	Selected	Not Selected	Not Selected	Not Selected	Not Selected	Not Selected	Not Selected	Not Selected	Not Selected	Not Selected	Not Selected	Not Selected	Not Selected
Egypt	Student	Male	23	Local	Single	Low	Public	Govermental	PharmB	5	Very good	Not Working		Neutral				Neutral	No	No	No	No	No	No	No	No	Agree	Agree	Disagree	Disagree	Disagree	Neutral	Disagree	Neutral	Agree	Neutral	Selected	Not Selected	Not Selected	Not Selected	Not Selected	Not Selected	Not Selected	Selected	Not Selected	Not Selected	Not Selected	Not Selected	Not Selected
Egypt	Student	Female	21	Local	Single	Low	Public	Govermental	PharmD	4	Very good	Not Working		Disagree				Neutral	Yes	No	Yes	Yes	Yes	No	No	No	Agree	Neutral	Neutral	Agree	Neutral	Agree	Neutral	Agree	Neutral	Strongly Disagree	Not Selected	Not Selected	Not Selected	Not Selected	Selected	Not Selected	Not Selected	Not Selected	Not Selected	Not Selected	Not Selected	Not Selected	Selected
Egypt	Faculty Member	Male	40	Local	Married	Middle		Govermental					University	Disagree	PhD	15	Full time	Strongly Disagree	No	No	No	No	No	No	No	No	Agree	Agree	Neutral	Neutral	Neutral	Neutral	Neutral	Neutral	Neutral	Neutral	Selected	Not Selected	Not Selected	Not Selected	Selected	Not Selected	Selected	Selected	Selected	Not Selected	Not Selected	Not Selected	Not Selected
Egypt	Student	Female	21	Local	Single	Middle	Public	Govermental	PharmD	4	Very good	Internship	Pharmacy	Neutral				Neutral	Not Sure	Yes	Not Sure	Not Sure	Not Sure	Not Sure	Not Sure	Not Sure	Disagree	Neutral	Disagree	Disagree	Neutral	Strongly Disagree	Disagree	Disagree	Disagree	Disagree	Not Selected	Not Selected	Not Selected	Not Selected	Not Selected	Not Selected	Not Selected	Not Selected	Not Selected	Not Selected	Not Selected	Not Selected	Not Selected
Egypt	Student	Female	22	Local	Single	Low	Private	Govermental	PharmD	4	Good	Employment	Pharmacy	Disagree				Strongly Disagree	No	No	No	Yes	No	No	No	No	Strongly Agree	Strongly Agree	Strongly Agree	Strongly Agree	Strongly Agree	Strongly Agree	Strongly Agree	Strongly Agree	Strongly Agree	Strongly Agree	Not Selected	Not Selected	Not Selected	Selected	Not Selected	Not Selected	Not Selected	Not Selected	Not Selected	Not Selected	Not Selected	Not Selected	Not Selected
Egypt	Faculty Member	Female	26	Local	Married	Low		Govermental					University	Disagree	BSc	2	Full time	Strongly Disagree	No	No	No	No	No	No	No	No	Strongly Agree	Strongly Agree	Neutral	Neutral	Neutral	Neutral	Neutral	Strongly Agree	Strongly Agree	Strongly Agree	Selected	Selected	Not Selected	Not Selected	Not Selected	Not Selected	Not Selected	Selected	Not Selected	Selected	Not Selected	Not Selected	Not Selected
Egypt	Student	Female	20	Local	Single	Upper	Private	Govermental	PharmD	2	Excellent	Not Working		Strongly Agree				Neutral	Not Sure	Not Sure	Yes	Yes	Yes	No	No	Yes	Strongly Agree	Strongly Agree	Disagree	Disagree	Agree	Disagree	Agree	Neutral	Strongly Agree	Strongly Agree	Not Selected	Not Selected	Not Selected	Selected	Selected	Selected	Not Selected	Not Selected	Not Selected	Selected	Not Selected	Not Selected	Selected
Egypt	Faculty Member	Female	28	Local	Single	Low		Govermental					University	Disagree	BSc	3	Full time	Strongly Disagree	No	No	No	No	No	No	No	No	Strongly Agree	Strongly Agree	Neutral	Neutral	Neutral	Neutral	Neutral	Disagree	Agree	Agree	Selected	Selected	Not Selected	Not Selected	Not Selected	Not Selected	Not Selected	Selected	Not Selected	Selected	Not Selected	Not Selected	Not Selected
Egypt	Student	Female	21	International	Single	Upper	Public	Govermental	PharmD	4	Very good	Not Working	Pharmacy	Strongly Disagree				Neutral	Yes	Yes	No	No	No	No	Not Sure	Yes	Agree	Agree	Strongly Disagree	Strongly Disagree	Strongly Disagree	Agree	Strongly Agree	Neutral	Agree	Agree	Selected	Selected	Not Selected	Not Selected	Not Selected	Not Selected	Not Selected	Not Selected	Not Selected	Not Selected	Not Selected	Not Selected	Not Selected
Egypt	Faculty Member	Male	30	Local	Married	Middle		Govermental					University	Disagree	MSc	7	Full time	Strongly Disagree	No	No	No	No	No	No	No	No	Neutral	Neutral	Neutral	Neutral	Neutral	Neutral	Neutral	Neutral	Neutral	Neutral	Selected	Selected	Not Selected	Selected	Not Selected	Not Selected	Not Selected	Selected	Not Selected	Not Selected	Not Selected	Not Selected	Selected
Egypt	Student	Female	21	Local	Single	Middle	Public	Govermental	PharmD	4	Excellent	Not Working	Pharmacy	Neutral				Disagree	Not Sure	Yes	No	Not Sure	Not Sure	Not Sure	Not Sure	Not Sure	Neutral	Neutral	Disagree	Disagree	Strongly Agree	Strongly Agree	Strongly Agree	Disagree	Strongly Agree	Neutral	Selected	Not Selected	Not Selected	Not Selected	Not Selected	Not Selected	Not Selected	Not Selected	Not Selected	Selected	Selected	Selected	Not Selected
Egypt	Student	Female	22	Local	Single	Middle	Private	Govermental	PharmD	4	Excellent	Internship	Pharmacy	Disagree				Disagree	No	Yes	Not Sure	No	Not Sure	No	No	Yes	Neutral	Agree	Neutral	Neutral	Agree	Disagree	Disagree	Disagree	Agree	Agree	Selected	Selected	Not Selected	Not Selected	Not Selected	Selected	Selected	Selected	Not Selected	Not Selected	Not Selected	Selected	Not Selected
Egypt	Student	Female	22	Local	Single	Middle	Public	Govermental	PharmD	4	Very good	Internship	Pharmacy	Disagree				Neutral	Not Sure	Not Sure	Not Sure	Not Sure	Not Sure	Not Sure	Not Sure	Not Sure	Agree	Agree	Agree	Agree	Agree	Agree	Agree	Strongly Agree	Agree	Agree	Not Selected	Selected	Not Selected	Not Selected	Not Selected	Not Selected	Not Selected	Selected	Not Selected	Not Selected	Not Selected	Not Selected	Not Selected
Egypt	Student	Female	21	Local	Single	Middle	Public	Govermental	PharmD	4	Good	Not Working		Agree				Disagree	Yes	Not Sure	Not Sure	Not Sure	Not Sure	Not Sure	Not Sure	Not Sure	Neutral	Neutral	Strongly Disagree	Strongly Disagree	Strongly Disagree	Agree	Neutral	Agree	Neutral	Neutral	Selected	Selected	Not Selected	Not Selected	Not Selected	Selected	Selected	Selected	Not Selected	Not Selected	Not Selected	Not Selected	Selected
Egypt	Student	Female	19	Local	Single	Middle	Public	Govermental	PharmD	2	Very good	Internship	Pharmacy	Neutral				Disagree	Yes	Yes	No	No	No	No	No	Yes	Neutral	Agree	Agree	Agree	Agree	Strongly Agree	Agree	Agree	Disagree	Agree	Not Selected	Not Selected	Selected	Selected	Not Selected	Not Selected	Not Selected	Not Selected	Selected	Selected	Selected	Not Selected	Not Selected
Egypt	Student	Female	21	Local	Single	Low	Public	Govermental	PharmD	4	Very good	Not Working	Hospital	Disagree				Neutral	Yes	Yes	Yes	Not Sure	Not Sure	Not Sure	Not Sure	Not Sure	Agree	Agree	Disagree	Disagree	Strongly Agree	Agree	Strongly Agree	Strongly Agree	Strongly Agree	Agree	Selected	Selected	Selected	Selected	Selected	Selected	Selected	Selected	Not Selected	Selected	Selected	Selected	Selected
Egypt	Student	Female	21	Local	Others	Low	Public	Govermental	PharmD	4	Good	Not Working		Neutral				Strongly Disagree	Yes	Yes	No	No	Yes	Yes	Yes	No	Agree	Neutral	Neutral	Neutral	Agree	Disagree	Agree	Agree	Neutral	Neutral	Selected	Selected	Not Selected	Not Selected	Selected	Not Selected	Not Selected	Selected	Not Selected	Not Selected	Not Selected	Selected	Not Selected
Egypt	Faculty Member	Male	30	Local	Married	Low		Govermental					University	Strongly Disagree	MSc	7	Full time	Strongly Disagree	No	No	No	No	No	No	No	No	Agree	Agree	Neutral	Neutral	Neutral	Neutral	Neutral	Neutral	Neutral	Neutral	Not Selected	Not Selected	Not Selected	Not Selected	Selected	Not Selected	Not Selected	Selected	Not Selected	Not Selected	Not Selected	Not Selected	Not Selected
Egypt	Faculty Member	Female	35	Local	Married	Middle		Govermental					University	Disagree	MSc	11	Full time	Strongly Disagree	No	No	No	No	No	No	No	No	Strongly Agree	Strongly Agree	Neutral	Neutral	Neutral	Neutral	Neutral	Disagree	Agree	Neutral	Selected	Not Selected	Not Selected	Not Selected	Not Selected	Not Selected	Not Selected	Selected	Not Selected	Not Selected	Not Selected	Not Selected	Not Selected
Egypt	Student	Male	22	Local	Single	Low	Public	Govermental	PharmD	4	Very good	Not Working	Pharmacy	Neutral				Neutral	No	Yes	No	Yes	Not Sure	Yes	No	Not Sure	Agree	Neutral	Strongly Agree	Agree	Strongly Agree	Agree	Neutral	Strongly Agree	Agree	Neutral	Not Selected	Not Selected	Not Selected	Selected	Not Selected	Selected	Not Selected	Not Selected	Not Selected	Not Selected	Not Selected	Not Selected	Not Selected
Egypt	Faculty Member	Male	27	Local	Single	Low		Govermental					University	Neutral	MSc	3	Full time	Disagree	No	No	No	No	No	No	No	No	Agree	Agree	Neutral	Neutral	Disagree	Neutral	Neutral	Disagree	Agree	Neutral	Selected	Not Selected	Not Selected	Not Selected	Not Selected	Not Selected	Not Selected	Selected	Not Selected	Not Selected	Not Selected	Not Selected	Not Selected
Egypt	Student	Male	18	Local	Single	Middle	Public	Govermental	PharmD	2	Excellent	Employment	Others	Agree				Neutral	No	No	No	No	Yes	Yes	Yes	No	Agree	Agree	Strongly Agree	Strongly Agree	Strongly Agree	Strongly Agree	Disagree	Neutral	Neutral	Disagree	Not Selected	Not Selected	Not Selected	Selected	Not Selected	Selected	Selected	Not Selected	Selected	Selected	Not Selected	Not Selected	Selected
Egypt	Faculty Member	Male	46	Local	Married	Middle		Govermental					University	Disagree	PhD	22	Full time	Strongly Disagree	No	No	No	No	No	No	No	No	Agree	Agree	Neutral	Neutral	Neutral	Neutral	Neutral	Neutral	Neutral	Neutral	Selected	Not Selected	Not Selected	Not Selected	Not Selected	Not Selected	Selected	Selected	Not Selected	Not Selected	Not Selected	Not Selected	Not Selected
Egypt	Faculty Member	Male	27	Local	Single	Low		Govermental					University	Strongly Disagree	MSc	4	Full time	Strongly Disagree	No	No	No	No	Not Sure	No	Not Sure	No	Agree	Agree	Neutral	Neutral	Neutral	Neutral	Neutral	Neutral	Neutral	Neutral	Selected	Not Selected	Not Selected	Not Selected	Not Selected	Not Selected	Not Selected	Selected	Not Selected	Selected	Selected	Not Selected	Not Selected
Egypt	Faculty Member	Female	26	Local	Single	Middle		Govermental					University	Agree	BSc	3	Part time	Agree	Yes	Yes	Not Sure	Yes	Yes	No	Yes	Yes	Disagree	Agree	Strongly Disagree	Strongly Disagree	Neutral	Neutral	Agree	Disagree	Agree	Disagree	Selected	Not Selected	Not Selected	Not Selected	Not Selected	Selected	Not Selected	Selected	Selected	Not Selected	Not Selected	Not Selected	Selected
Egypt	Student	Female	22	Local	Single	Low	Public	Govermental	PharmB	5	Very good	Employment	Pharmacy	Disagree				Strongly Disagree	Not Sure	Not Sure	Not Sure	Not Sure	Not Sure	Not Sure	Not Sure	Not Sure	Neutral	Agree	Strongly Disagree	Disagree	Disagree	Neutral	Neutral	Disagree	Agree	Disagree	Selected	Selected	Not Selected	Not Selected	Not Selected	Not Selected	Not Selected	Not Selected	Not Selected	Not Selected	Not Selected	Not Selected	Not Selected
Egypt	Faculty Member	Female	26	Local	Single	Upper		Govermental					University	Strongly Agree	BSc	4	Full time	Neutral	Yes	Yes	Yes	No	No	No	No	Yes	Strongly Agree	Strongly Agree	Strongly Disagree	Strongly Disagree	Agree	Agree	Strongly Agree	Strongly Disagree	Strongly Agree	Strongly Disagree	Selected	Not Selected	Selected	Not Selected	Selected	Not Selected	Not Selected	Selected	Selected	Not Selected	Not Selected	Selected	Selected
Egypt	Faculty Member	Female	31	Local	Single	Middle		Govermental					University	Neutral	PhD	8	Full time	Neutral	Not Sure	Not Sure	Not Sure	No	Yes	Not Sure	Yes	Yes	Neutral	Neutral	Agree	Agree	Agree	Neutral	Disagree	Agree	Neutral	Neutral	Selected	Selected	Not Selected	Not Selected	Selected	Selected	Selected	Selected	Selected	Not Selected	Not Selected	Selected	Selected
Egypt	Faculty Member	Female	24	Local	Single	Middle		Govermental					University	Neutral	BSc	3	Full time	Strongly Agree	Yes	Yes	No	No	No	Yes	No	Yes	Neutral	Agree	Disagree	Disagree	Neutral	Disagree	Agree	Agree	Disagree	Disagree	Selected	Selected	Not Selected	Not Selected	Not Selected	Selected	Selected	Selected	Selected	Not Selected	Not Selected	Selected	Selected
Egypt	Faculty Member	Female	38	Local	Single	Upper		Govermental					University	Strongly Agree	MSc	16	Part time	Strongly Agree	Yes	Yes	Yes	Yes	Yes	No	Yes	Yes	Strongly Agree	Disagree	Disagree	Disagree	Neutral	Neutral	Strongly Agree	Strongly Disagree	Strongly Agree	Strongly Disagree	Not Selected	Not Selected	Not Selected	Not Selected	Not Selected	Not Selected	Not Selected	Selected	Not Selected	Not Selected	Selected	Not Selected	Selected
Egypt	Faculty Member	Female	37	Local	Single	Upper		Govermental					University	Agree	PhD	15	Full time	Neutral	Not Sure	Not Sure	No	No	No	No	No	No	Strongly Agree	Agree	Agree	Neutral	Agree	Agree	Strongly Agree	Neutral	Agree	Neutral	Selected	Selected	Not Selected	Selected	Selected	Selected	Not Selected	Selected	Not Selected	Selected	Selected	Not Selected	Selected
Egypt	Faculty Member	Male	41	Local	Married	Middle		Govermental					University	Agree	PhD	10	Full time	Neutral	Yes	Yes	No	Yes	Yes	No	No	No	Agree	Agree	Neutral	Strongly Disagree	Strongly Disagree	Neutral	Strongly Agree	Neutral	Agree	Strongly Agree	Selected	Selected	Not Selected	Not Selected	Not Selected	Selected	Not Selected	Not Selected	Not Selected	Not Selected	Not Selected	Not Selected	Selected
Egypt	Faculty Member	Female	51	Local	Married	Upper		Govermental					University	Agree	PhD	28	Full time	Disagree	No	No	No	Not Sure	Not Sure	No	Yes	Yes	Agree	Neutral	Neutral	Disagree	Agree	Disagree	Neutral	Neutral	Neutral	Agree	Selected	Selected	Not Selected	Not Selected	Not Selected	Not Selected	Not Selected	Not Selected	Not Selected	Not Selected	Not Selected	Selected	Selected
Egypt	Faculty Member	Male	40	Local	Married	Middle		Govermental					University	Agree	PhD	17	Full time	Agree	Yes	Yes	Yes	No	Yes	No	No	No	Strongly Agree	Agree	Disagree	Agree	Neutral	Neutral	Strongly Agree	Neutral	Strongly Agree	Neutral	Selected	Not Selected	Not Selected	Not Selected	Selected	Selected	Selected	Selected	Not Selected	Not Selected	Not Selected	Not Selected	Selected
Egypt	Faculty Member	Male	47	Local	Married	Upper		Govermental					University	Agree	PhD	22	Full time	Strongly Disagree	No	No	No	No	No	No	No	No	Agree	Agree	Neutral	Neutral	Agree	Agree	Neutral	Disagree	Agree	Neutral	Not Selected	Not Selected	Not Selected	Not Selected	Not Selected	Not Selected	Selected	Not Selected	Not Selected	Selected	Not Selected	Not Selected	Selected
Egypt	Faculty Member	Female	30	Local	Married	Upper		Govermental					University	Strongly Agree	BSc	7	Full time	Strongly Agree	Yes	Yes	Yes	Yes	Not Sure	Yes	Yes	Yes	Strongly Agree	Strongly Agree	Disagree	Disagree	Neutral	Neutral	Strongly Agree	Disagree	Strongly Agree	Disagree	Selected	Not Selected	Not Selected	Not Selected	Selected	Selected	Selected	Selected	Not Selected	Selected	Not Selected	Not Selected	Selected
Egypt	Faculty Member	Female	28	Local	Single	Low		Govermental					University	Disagree	BSc	5	Full time	Disagree	Yes	No	No	No	No	No	Yes	No	Agree	Strongly Agree	Disagree	Disagree	Disagree	Neutral	Agree	Disagree	Strongly Agree	Neutral	Selected	Selected	Not Selected	Not Selected	Selected	Selected	Not Selected	Not Selected	Not Selected	Not Selected	Not Selected	Not Selected	Selected
Egypt	Faculty Member	Female	58	Local	Married	Upper		Govermental					University	Neutral	PhD	36	Full time	Neutral	No	No	No	No	No	No	Not Sure	Not Sure	Agree	Agree	Agree	Disagree	Disagree	Disagree	Disagree	Agree	Neutral	Neutral	Selected	Not Selected	Not Selected	Not Selected	Not Selected	Not Selected	Not Selected	Selected	Not Selected	Selected	Not Selected	Not Selected	Not Selected
Egypt	Faculty Member	Female	47	Local	Married	Middle		Govermental					University	Neutral	PhD	21	Full time	Agree	Yes	Not Sure	Yes	Not Sure	Not Sure	Yes	Not Sure	Yes	Neutral	Neutral	Disagree	Disagree	Neutral	Neutral	Strongly Agree	Neutral	Neutral	Neutral	Selected	Selected	Not Selected	Selected	Not Selected	Not Selected	Not Selected	Selected	Not Selected	Not Selected	Not Selected	Selected	Selected
Egypt	Faculty Member	Female	31	Local	Married	Middle		Govermental					University	Agree	MSc	9	Full time	Neutral	Yes	Yes	Not Sure	Not Sure	Not Sure	Not Sure	Not Sure	Not Sure	Agree	Agree	Agree	Agree	Agree	Agree	Disagree	Strongly Disagree	Strongly Agree	Neutral	Selected	Selected	Not Selected	Selected	Selected	Selected	Selected	Selected	Selected	Selected	Selected	Selected	Selected
Egypt	Faculty Member	Female	49	Local	Others	Upper		Govermental					University	Neutral	PhD	20	Full time	Neutral	Yes	Not Sure	Not Sure	Not Sure	Not Sure	Not Sure	Not Sure	Not Sure	Disagree	Neutral	Disagree	Neutral	Disagree	Agree	Agree	Neutral	Disagree	Disagree	Not Selected	Selected	Not Selected	Not Selected	Not Selected	Not Selected	Not Selected	Not Selected	Selected	Not Selected	Not Selected	Not Selected	Not Selected
Egypt	Faculty Member	Female	42	Local	Married	Middle		Govermental					University	Neutral	PhD	20	Full time	Neutral	No	Not Sure	Not Sure	No	No	Not Sure	Yes	Not Sure	Neutral	Agree	Disagree	Disagree	Disagree	Disagree	Neutral	Disagree	Disagree	Strongly Disagree	Selected	Selected	Not Selected	Not Selected	Not Selected	Selected	Not Selected	Not Selected	Not Selected	Not Selected	Not Selected	Selected	Not Selected
Egypt	Faculty Member	Male	37	Local	Married	Middle		Govermental					University	Agree	PhD	10	Full time	Disagree	No	No	No	No	No	Not Sure	Yes	No	Neutral	Neutral	Agree	Disagree	Disagree	Neutral	Neutral	Agree	Neutral	Neutral	Selected	Selected	Selected	Not Selected	Not Selected	Not Selected	Not Selected	Selected	Not Selected	Not Selected	Not Selected	Not Selected	Not Selected
Egypt	Faculty Member	Female	50	Local	Married	Upper		Govermental					University	Neutral	PhD	28	Full time	Neutral	Yes	Yes	Yes	No	Yes	No	No	Yes	Neutral	Agree	Strongly Disagree	Strongly Disagree	Agree	Neutral	Agree	Disagree	Disagree	Disagree	Selected	Selected	Not Selected	Selected	Selected	Selected	Selected	Not Selected	Not Selected	Selected	Not Selected	Not Selected	Selected
Egypt	Faculty Member	Female	36	Local	Married	Middle		Govermental					University	Agree	PhD	12	Full time	Strongly Disagree	No	No	No	No	No	No	Not Sure	No	Agree	Agree	Disagree	Disagree	Neutral	Neutral	Agree	Neutral	Neutral	Neutral	Selected	Selected	Not Selected	Selected	Not Selected	Not Selected	Not Selected	Not Selected	Not Selected	Not Selected	Not Selected	Not Selected	Not Selected
Egypt	Faculty Member	Female	45	Local	Married	Middle		Govermental					University	Agree	PhD	10	Full time	Neutral	Yes	Yes	No	No	Not Sure	No	No	No	Agree	Agree	Disagree	Disagree	Agree	Agree	Agree	Disagree	Agree	Agree	Selected	Not Selected	Not Selected	Not Selected	Selected	Selected	Not Selected	Not Selected	Not Selected	Not Selected	Not Selected	Selected	Selected
Egypt	Faculty Member	Male	62	Local	Married	Middle		Govermental					University	Strongly Agree	PhD	27	Full time	Strongly Agree	No	Yes	Not Sure	Not Sure	No	Yes	Yes	Not Sure	Agree	Agree	Agree	Agree	Agree	Agree	Agree	Agree	Agree	Agree	Selected	Selected	Selected	Not Selected	Not Selected	Not Selected	Not Selected	Selected	Not Selected	Selected	Not Selected	Not Selected	Selected
Egypt	Faculty Member	Female	42	Local	Married	Middle		Govermental					University	Neutral	MSc	13	Full time	Disagree	No	No	No	No	No	No	No	No	Agree	Agree	Neutral	Neutral	Agree	Neutral	Neutral	Neutral	Neutral	Neutral	Selected	Selected	Not Selected	Not Selected	Not Selected	Selected	Not Selected	Not Selected	Not Selected	Not Selected	Not Selected	Not Selected	Selected
Egypt	Faculty Member	Male	24	Local	Single	Low		Govermental					University	Neutral	BSc	1	Full time	Disagree	Not Sure	Yes	Not Sure	Not Sure	Not Sure	Not Sure	Not Sure	Yes	Agree	Neutral	Neutral	Neutral	Agree	Disagree	Agree	Neutral	Agree	Neutral	Selected	Selected	Not Selected	Not Selected	Selected	Selected	Not Selected	Not Selected	Not Selected	Selected	Selected	Not Selected	Selected
Egypt	Student	Male	22	Local	Single	Upper	Private	Govermental	PharmD	4	Very good	Not Working		Agree				Neutral	Yes	Yes	Yes	Yes	Yes	No	Yes	Yes	Agree	Agree	Neutral	Neutral	Neutral	Neutral	Agree	Disagree	Strongly Agree	Strongly Disagree	Selected	Selected	Not Selected	Selected	Selected	Selected	Selected	Not Selected	Selected	Selected	Selected	Not Selected	Not Selected
Egypt	Student	Male	22	Local	Single	Low	Public	Private	PharmB	5	Excellent	Not Working		Agree				Neutral	Yes	Yes	Yes	Yes	No	No	Yes	Yes	Strongly Agree	Strongly Agree	Neutral	Agree	Strongly Agree	Strongly Agree	Agree	Strongly Disagree	Agree	Neutral	Selected	Not Selected	Not Selected	Not Selected	Not Selected	Selected	Not Selected	Not Selected	Not Selected	Selected	Selected	Not Selected	Selected
Saudi Arabia	Student	Female	20	Local	Others	Low	Private	Govermental	PharmB	2	Very good	Not Working		Neutral				Agree	Not Sure	Yes	Not Sure	Not Sure	Not Sure	No	Yes	Yes	Neutral	Neutral	Agree	Strongly Agree	Strongly Agree	Disagree	Neutral	Neutral	Neutral	Strongly Agree	Selected	Selected	Not Selected	Not Selected	Not Selected	Not Selected	Not Selected	Selected	Selected	Not Selected	Not Selected	Not Selected	Not Selected
Saudi Arabia	Student	Female	20	Local	Single	Upper	Public	Govermental	PharmB	2	Very good	Not Working		Agree				Neutral	Yes	Not Sure	Not Sure	Not Sure	Not Sure	Yes	Yes	Not Sure	Agree	Strongly Agree	Disagree	Disagree	Neutral	Agree	Agree	Neutral	Strongly Agree	Disagree	Selected	Selected	Not Selected	Not Selected	Not Selected	Not Selected	Selected	Selected	Selected	Selected	Not Selected	Selected	Selected
Saudi Arabia	Student	Female	21	Local	Single	Middle	Public	Govermental	PharmB	3	Excellent	Not Working		Neutral				Strongly Disagree	Not Sure	Not Sure	Not Sure	Not Sure	Not Sure	Not Sure	Not Sure	Not Sure	Agree	Agree	Neutral	Neutral	Agree	Neutral	Strongly Agree	Disagree	Agree	Disagree	Not Selected	Not Selected	Not Selected	Selected	Not Selected	Selected	Not Selected	Not Selected	Not Selected	Not Selected	Not Selected	Not Selected	Selected
Saudi Arabia	Student	Female	20	Local	Single	Upper	Public	Govermental	PharmB	2	Excellent	Not Working		Agree				Agree	Not Sure	Yes	Not Sure	No	No	No	No	No	Agree	Agree	Neutral	Neutral	Neutral	Agree	Neutral	Neutral	Agree	Neutral	Selected	Selected	Not Selected	Not Selected	Not Selected	Not Selected	Selected	Selected	Not Selected	Not Selected	Not Selected	Selected	Not Selected
Saudi Arabia	Student	Female	20	Local	Single	Upper	Private	Govermental	PharmB	2	Very good	Not Working		Disagree				Strongly Disagree	No	No	No	No	No	No	No	No	Agree	Agree	Neutral	Agree	Agree	Agree	Neutral	Agree	Agree	Neutral	Selected	Not Selected	Selected	Not Selected	Not Selected	Not Selected	Not Selected	Not Selected	Not Selected	Not Selected	Not Selected	Not Selected	Not Selected
Saudi Arabia	Faculty Member	Male	35	Local	Married	Low		Govermental					University	Agree	PhD	5	Full time	Agree	Yes	Not Sure	Yes	Yes	Yes	Yes	Not Sure	Yes	Agree	Agree	Disagree	Disagree	Disagree	Agree	Agree	Agree	Agree	Disagree	Selected	Selected	Not Selected	Not Selected	Selected	Not Selected	Not Selected	Not Selected	Selected	Not Selected	Not Selected	Not Selected	Not Selected
Saudi Arabia	Faculty Member	Female	37	Local	Single	Upper		Govermental					University	Neutral	PhD	4	Full time	Disagree	No	No	No	No	No	No	No	No	Strongly Agree	Strongly Agree	Agree	Disagree	Agree	Disagree	Agree	Disagree	Agree	Agree	Selected	Not Selected	Not Selected	Not Selected	Selected	Selected	Selected	Selected	Selected	Not Selected	Not Selected	Selected	Selected
Saudi Arabia	Faculty Member	Female	45	Local	Married	Upper		Govermental					University	Agree	PhD	11	Full time	Neutral	Yes	Yes	Yes	Yes	Yes	No	Yes	Yes	Agree	Agree	Disagree	Disagree	Disagree	Disagree	Agree	Disagree	Agree	Disagree	Selected	Not Selected	Not Selected	Not Selected	Selected	Selected	Selected	Selected	Selected	Not Selected	Not Selected	Not Selected	Not Selected
Saudi Arabia	Faculty Member	Female	37	Local	Single	Low		Govermental					University	Agree	PhD	13	Full time	Neutral	Yes	Yes	Yes	Not Sure	Not Sure	Not Sure	Yes	Yes	Strongly Agree	Strongly Agree	Disagree	Disagree	Neutral	Agree	Strongly Agree	Disagree	Disagree	Disagree	Selected	Selected	Not Selected	Not Selected	Not Selected	Not Selected	Not Selected	Selected	Not Selected	Not Selected	Not Selected	Selected	Not Selected
Saudi Arabia	Faculty Member	Female	40	International	Married	Middle		Govermental					University	Agree	PhD	17	Full time	Agree	Yes	Yes	Yes	Yes	Yes	No	No	No	Neutral	Neutral	Neutral	Neutral	Neutral	Neutral	Neutral	Neutral	Neutral	Neutral	Not Selected	Not Selected	Not Selected	Selected	Not Selected	Not Selected	Selected	Not Selected	Not Selected	Selected	Not Selected	Not Selected	Selected
Saudi Arabia	Faculty Member	Male	33	Local	Married	Low		Govermental					University	Strongly Agree	PhD	10	Full time	Strongly Agree	Yes	Yes	Yes	No	Yes	No	No	Yes	Strongly Agree	Strongly Agree	Strongly Agree	Strongly Agree	Strongly Agree	Strongly Agree	Strongly Agree	Strongly Disagree	Strongly Agree	Neutral	Selected	Selected	Not Selected	Not Selected	Selected	Not Selected	Selected	Selected	Not Selected	Not Selected	Not Selected	Not Selected	Not Selected
Saudi Arabia	Faculty Member	Male	29	Local	Single	Middle		Private					University	Agree	PhD	4	Part time	Strongly Agree	Yes	Yes	Not Sure	Not Sure	Not Sure	Yes	No	Yes	Strongly Agree	Strongly Agree	Agree	Disagree	Strongly Agree	Agree	Disagree	Disagree	Strongly Agree	Neutral	Selected	Selected	Not Selected	Not Selected	Not Selected	Selected	Selected	Not Selected	Selected	Not Selected	Selected	Selected	Selected
Saudi Arabia	Faculty Member	Male	58	International	Married	Upper		Govermental					University	Strongly Agree	PhD	9	Full time	Agree	Yes	Yes	Not Sure	Yes	Yes	Yes	Yes	Yes	Agree	Agree	Neutral	Neutral	Neutral	Neutral	Agree	Neutral	Neutral	Disagree	Selected	Not Selected	Not Selected	Not Selected	Selected	Selected	Not Selected	Not Selected	Selected	Selected	Selected	Not Selected	Selected
Saudi Arabia	Faculty Member	Male	30	International	Married	Upper		Govermental					University	Agree	MSc	3	Full time	Neutral	Yes	Yes	Yes	Yes	Yes	Yes	Yes	Yes	Disagree	Agree	Disagree	Disagree	Agree	Strongly Agree	Agree	Agree	Neutral	Neutral	Selected	Not Selected	Not Selected	Not Selected	Not Selected	Selected	Not Selected	Not Selected	Not Selected	Selected	Selected	Not Selected	Not Selected
Saudi Arabia	Student	Female	22	Local	Single	Upper	Public	Govermental	PharmD	5	Excellent	Not Working		Strongly Agree				Strongly Agree	Yes	Yes	No	No	Yes	No	No	Yes	Strongly Agree	Strongly Agree	Agree	Agree	Agree	Agree	Neutral	Strongly Disagree	Strongly Agree	Strongly Disagree	Selected	Not Selected	Not Selected	Not Selected	Not Selected	Not Selected	Selected	Selected	Not Selected	Not Selected	Not Selected	Not Selected	Not Selected
Palestine	Student	Female	22	Local	Single	Low	Public	Govermental	PharmB	5	Very good	Not Working		Neutral				Disagree	No	Yes	No	No	No	No	No	Yes	Agree	Agree	Agree	Agree	Agree	Agree	Agree	Agree	Agree	Agree	Not Selected	Not Selected	Not Selected	Not Selected	Not Selected	Not Selected	Not Selected	Not Selected	Not Selected	Selected	Not Selected	Not Selected	Not Selected
Palestine	Student	Female	18	Local	Single	Upper	Public	Govermental	PharmB	1	Very good	Not Working		Disagree				Disagree	Not Sure	No	No	No	Yes	No	Yes	Yes	Agree	Agree	Neutral	Neutral	Strongly Agree	Neutral	Neutral	Strongly Agree	Disagree	Strongly Agree	Not Selected	Not Selected	Not Selected	Not Selected	Not Selected	Selected	Not Selected	Selected	Not Selected	Not Selected	Selected	Not Selected	Selected
Palestine	Student	Female	21	Local	Single	Upper	Public	Private	PharmB	4	Good	Not Working		Agree				Neutral	Yes	Not Sure	Not Sure	Not Sure	Yes	Yes	Yes	Yes	Strongly Agree	Strongly Agree	Neutral	Disagree	Agree	Agree	Strongly Agree	Strongly Disagree	Strongly Agree	Disagree	Selected	Selected	Selected	Not Selected	Selected	Selected	Selected	Selected	Selected	Selected	Selected	Selected	Not Selected
Palestine	Student	Female	21	Local	Single	Upper	Public	Private	PharmB	5	Very good	Internship		Strongly Agree				Neutral	Not Sure	No	No	No	No	No	No	No	Strongly Agree	Strongly Agree	Strongly Agree	Strongly Agree	Strongly Agree	Neutral	Strongly Agree	Neutral	Agree	Neutral	Selected	Selected	Selected	Selected	Selected	Selected	Selected	Selected	Selected	Selected	Selected	Selected	Not Selected
Palestine	Student	Female	21	Local	Married	Middle	Public	Private	PharmB	5	Very good	Employment	Others	Neutral				Disagree	Yes	No	Yes	No	Yes	No	Not Sure	No	Neutral	Agree	Agree	Disagree	Disagree	Strongly Agree	Agree	Neutral	Agree	Disagree	Not Selected	Not Selected	Not Selected	Not Selected	Not Selected	Not Selected	Not Selected	Not Selected	Selected	Not Selected	Not Selected	Not Selected	Not Selected
Palestine	Student	Female	21	Local	Married	Middle	Public	Private	PharmB	4	Good	Not Working		Neutral				Strongly Agree	Yes	Not Sure	Not Sure	Not Sure	Yes	Not Sure	Yes	Yes	Agree	Agree	Neutral	Neutral	Agree	Disagree	Agree	Agree	Neutral	Neutral	Not Selected	Not Selected	Not Selected	Selected	Not Selected	Not Selected	Not Selected	Selected	Not Selected	Not Selected	Selected	Not Selected	Not Selected
Palestine	Student	Female	22	Local	Married	Upper	Public	Private	PharmB	4	Good	Internship	Pharmacy	Neutral				Strongly Disagree	Yes	No	No	No	No	No	No	No	Agree	Agree	Disagree	Disagree	Disagree	Strongly Agree	Agree	Strongly Agree	Agree	Neutral	Not Selected	Not Selected	Not Selected	Not Selected	Not Selected	Not Selected	Selected	Selected	Selected	Not Selected	Not Selected	Not Selected	Selected
Palestine	Student	Female	20	Local	Single	Upper	Public	Private	PharmB	4	Very good	Not Working		Agree				Neutral	No	Yes	No	Yes	Not Sure	Not Sure	No	Not Sure	Strongly Agree	Strongly Agree	Agree	Agree	Strongly Agree	Neutral	Neutral	Neutral	Agree	Neutral	Not Selected	Not Selected	Not Selected	Not Selected	Not Selected	Selected	Not Selected	Selected	Selected	Not Selected	Not Selected	Selected	Not Selected
Palestine	Student	Male	22	Local	Single	Upper	Private	Govermental	PharmB	4	Very good	Internship		Neutral				Neutral	Not Sure	Yes	Not Sure	Yes	Not Sure	Yes	Not Sure	Yes	Neutral	Neutral	Neutral	Agree	Agree	Neutral	Agree	Neutral	Agree	Neutral	Selected	Not Selected	Not Selected	Not Selected	Not Selected	Not Selected	Not Selected	Not Selected	Not Selected	Not Selected	Not Selected	Not Selected	Not Selected
Palestine	Student	Female	21	Local	Single	Middle	Public	Govermental	PharmB	5	Good	Internship		Neutral				Neutral	No	Yes	No	Yes	No	No	Yes	Yes	Agree	Agree	Agree	Agree	Agree	Disagree	Agree	Disagree	Agree	Neutral	Not Selected	Not Selected	Not Selected	Selected	Selected	Selected	Not Selected	Selected	Not Selected	Selected	Not Selected	Selected	Selected
Palestine	Student	Female	20	Local	Others	Middle	Public	Private	PharmB	4	Very good	Not Working		Strongly Agree				Neutral	Not Sure	Yes	No	Yes	No	No	Not Sure	Not Sure	Agree	Agree	Neutral	Neutral	Agree	Neutral	Neutral	Neutral	Agree	Disagree	Selected	Selected	Selected	Not Selected	Not Selected	Selected	Selected	Not Selected	Selected	Not Selected	Not Selected	Not Selected	Selected
Palestine	Student	Female	20	Local	Single	Upper	Public	Private	PharmB	4	Very good	Internship		Neutral				Neutral	Yes	Yes	Not Sure	Not Sure	Not Sure	Not Sure	Not Sure	Yes	Neutral	Agree	Strongly Disagree	Disagree	Neutral	Agree	Agree	Neutral	Agree	Neutral	Not Selected	Not Selected	Not Selected	Selected	Not Selected	Not Selected	Not Selected	Selected	Not Selected	Not Selected	Selected	Not Selected	Selected
Palestine	Student	Female	21	Local	Single	Upper	Public	Private	PharmB	4	Very good	Internship	Pharmacy	Disagree				Disagree	Yes	Not Sure	No	Not Sure	No	Not Sure	Yes	Yes	Agree	Neutral	Disagree	Neutral	Agree	Disagree	Disagree	Disagree	Neutral	Agree	Not Selected	Not Selected	Not Selected	Not Selected	Selected	Not Selected	Not Selected	Selected	Selected	Selected	Not Selected	Not Selected	Selected
Palestine	Student	Female	21	Local	Married	Upper	Public	Private	PharmB	4	Very good	Not Working		Disagree				Disagree	Yes	No	Not Sure	No	Yes	Not Sure	No	Yes	Neutral	Neutral	Neutral	Neutral	Neutral	Neutral	Neutral	Neutral	Neutral	Neutral	Not Selected	Not Selected	Not Selected	Not Selected	Not Selected	Not Selected	Not Selected	Not Selected	Not Selected	Not Selected	Not Selected	Not Selected	Not Selected
Palestine	Student	Female	21	Local	Single	Middle	Public	Govermental	PharmB	4	Very good	Internship		Neutral				Agree	Yes	Yes	Not Sure	Not Sure	Not Sure	Yes	Yes	Not Sure	Agree	Agree	Agree	Agree	Strongly Agree	Disagree	Disagree	Disagree	Agree	Neutral	Selected	Not Selected	Selected	Selected	Selected	Selected	Selected	Not Selected	Not Selected	Not Selected	Selected	Selected	Selected
Palestine	Student	Female	21	Local	Single	Middle	Public	Private	PharmB	4	Very good	Internship		Strongly Agree				Agree	Yes	Not Sure	Not Sure	No	Yes	Not Sure	Not Sure	Yes	Strongly Agree	Agree	Neutral	Neutral	Neutral	Disagree	Strongly Agree	Strongly Disagree	Agree	Disagree	Selected	Selected	Selected	Not Selected	Selected	Selected	Not Selected	Not Selected	Not Selected	Not Selected	Not Selected	Not Selected	Selected
Palestine	Student	Female	20	Local	Single	Upper	Public	Private	PharmB	4	Very good	Internship	Pharmacy	Agree				Neutral	Yes	Yes	Yes	Yes	Yes	Yes	Yes	Yes	Agree	Agree	Neutral	Disagree	Agree	Agree	Disagree	Disagree	Agree	Agree	Not Selected	Not Selected	Not Selected	Not Selected	Not Selected	Not Selected	Not Selected	Selected	Not Selected	Selected	Not Selected	Not Selected	Not Selected
Palestine	Student	Female	21	Local	Single	Upper	Public	Govermental	PharmB	4	Very good	Internship		Neutral				Disagree	Yes	Not Sure	Not Sure	Yes	Yes	Not Sure	Yes	Not Sure	Agree	Neutral	Neutral	Disagree	Neutral	Neutral	Agree	Neutral	Neutral	Neutral	Not Selected	Not Selected	Not Selected	Selected	Not Selected	Not Selected	Not Selected	Selected	Not Selected	Not Selected	Not Selected	Not Selected	Selected
Palestine	Student	Female	21	Local	Single	Middle	Public	Private	PharmB	4	Good	Internship		Disagree				Disagree	Yes	Yes	Yes	No	Yes	No	No	No	Neutral	Agree	Disagree	Disagree	Agree	Disagree	Disagree	Neutral	Neutral	Neutral	Selected	Selected	Not Selected	Not Selected	Not Selected	Not Selected	Selected	Selected	Selected	Not Selected	Not Selected	Not Selected	Selected
Palestine	Student	Female	20	Local	Single	Upper	Public	Govermental	PharmB	4	Very good	Internship		Neutral				Neutral	Yes	Yes	No	Not Sure	Not Sure	No	Not Sure	Yes	Agree	Agree	Neutral	Neutral	Neutral	Neutral	Neutral	Neutral	Neutral	Disagree	Selected	Selected	Not Selected	Not Selected	Not Selected	Selected	Selected	Selected	Selected	Not Selected	Not Selected	Not Selected	Not Selected
Palestine	Student	Female	22	Local	Single	Middle	Public	Govermental	PharmB	4	Good	Not Working		Neutral				Disagree	Yes	Yes	No	Not Sure	Yes	Not Sure	Yes	Yes	Neutral	Neutral	Disagree	Disagree	Disagree	Disagree	Disagree	Neutral	Neutral	Neutral	Selected	Not Selected	Not Selected	Not Selected	Not Selected	Not Selected	Selected	Selected	Not Selected	Not Selected	Not Selected	Not Selected	Not Selected
Palestine	Student	Female	20	Local	Single	Upper	Public	Private	PharmB	4	Very good	Internship		Agree				Neutral	Not Sure	Not Sure	Not Sure	Not Sure	Not Sure	Not Sure	Not Sure	Not Sure	Strongly Agree	Strongly Agree	Neutral	Neutral	Neutral	Neutral	Neutral	Strongly Agree	Neutral	Neutral	Selected	Selected	Selected	Selected	Selected	Selected	Selected	Selected	Selected	Selected	Selected	Selected	Selected
Palestine	Student	Female	21	Local	Single	Upper	Public	Private	PharmB	4	Very good	Internship		Agree				Strongly Disagree	Yes	No	No	No	No	No	No	Yes	Neutral	Neutral	Disagree	Agree	Agree	Disagree	Disagree	Disagree	Agree	Disagree	Selected	Selected	Not Selected	Not Selected	Not Selected	Not Selected	Not Selected	Not Selected	Selected	Not Selected	Not Selected	Selected	Selected
Palestine	Student	Female	25	International	Married	Upper	Public	Govermental	PharmB	4	Very good	Internship		Strongly Agree				Strongly Agree	Yes	Yes	Not Sure	Not Sure	Yes	Yes	Yes	Yes	Agree	Strongly Agree	Disagree	Neutral	Agree	Agree	Disagree	Agree	Agree	Disagree	Selected	Selected	Selected	Not Selected	Selected	Selected	Selected	Selected	Selected	Selected	Not Selected	Selected	Selected
Palestine	Student	Female	22	Local	Married	Middle	Public	Private	PharmB	4	Good	Internship		Disagree				Strongly Disagree	Not Sure	No	No	No	No	No	No	No	Agree	Neutral	Agree	Agree	Agree	Neutral	Neutral	Neutral	Agree	Neutral	Not Selected	Selected	Not Selected	Not Selected	Not Selected	Not Selected	Not Selected	Selected	Not Selected	Not Selected	Not Selected	Not Selected	Not Selected
Palestine	Student	Female	20	Local	Single	Middle	Public	Govermental	PharmB	4	Good	Not Working		Agree				Neutral	Not Sure	No	No	No	Not Sure	No	Yes	Yes	Neutral	Agree	Disagree	Disagree	Neutral	Disagree	Neutral	Agree	Neutral	Disagree	Selected	Not Selected	Not Selected	Not Selected	Not Selected	Selected	Selected	Selected	Not Selected	Selected	Not Selected	Not Selected	Selected
Palestine	Student	Female	20	Local	Single	Middle	Public	Govermental	PharmB	3	Very good	Internship		Disagree				Disagree	Yes	Not Sure	Not Sure	Not Sure	Not Sure	Not Sure	Not Sure	Yes	Neutral	Neutral	Disagree	Disagree	Agree	Neutral	Agree	Disagree	Agree	Strongly Disagree	Not Selected	Not Selected	Not Selected	Not Selected	Not Selected	Not Selected	Not Selected	Selected	Not Selected	Not Selected	Not Selected	Not Selected	Selected
Palestine	Student	Female	22	Local	Single	Middle	Public	Private	PharmB	5	Very good	Not Working		Neutral				Disagree	Yes	Yes	No	Yes	Not Sure	Not Sure	Not Sure	Yes	Neutral	Agree	Agree	Agree	Strongly Agree	Neutral	Neutral	Agree	Neutral	Neutral	Selected	Selected	Not Selected	Not Selected	Not Selected	Not Selected	Not Selected	Not Selected	Not Selected	Not Selected	Not Selected	Not Selected	Selected
Palestine	Student	Female	21	Local	Single	Middle	Public	Govermental	PharmB	4	Very good	Not Working		Agree				Agree	Not Sure	No	No	No	No	No	No	No	Agree	Agree	Agree	Agree	Agree	Agree	Agree	Agree	Agree	Agree	Not Selected	Not Selected	Selected	Selected	Not Selected	Not Selected	Not Selected	Not Selected	Not Selected	Selected	Not Selected	Not Selected	Not Selected
Palestine	Student	Female	22	Local	Single	Middle	Public	Private	PharmB	4	Very good	Internship		Neutral				Neutral	Yes	Yes	No	No	Yes	Yes	No	Yes	Agree	Agree	Disagree	Disagree	Neutral	Neutral	Agree	Neutral	Agree	Disagree	Selected	Selected	Selected	Selected	Selected	Selected	Selected	Selected	Not Selected	Not Selected	Selected	Selected	Selected
Palestine	Student	Female	21	Local	Single	Middle	Public	Govermental	PharmB	4	Excellent	Internship		Neutral				Neutral	Yes	No	No	No	No	No	Yes	Yes	Neutral	Neutral	Neutral	Neutral	Neutral	Neutral	Neutral	Neutral	Neutral	Disagree	Selected	Not Selected	Not Selected	Not Selected	Not Selected	Not Selected	Selected	Selected	Not Selected	Not Selected	Not Selected	Not Selected	Selected
Palestine	Student	Female	21	Local	Single	Upper	Public	Govermental	PharmB	4	Excellent	Not Working		Disagree				Strongly Disagree	Yes	No	No	No	No	No	No	No	Neutral	Neutral	Neutral	Neutral	Neutral	Neutral	Neutral	Neutral	Neutral	Neutral	Selected	Selected	Not Selected	Not Selected	Not Selected	Not Selected	Not Selected	Selected	Selected	Not Selected	Not Selected	Not Selected	Selected
Palestine	Student	Female	21	Local	Single	Low	Public	Govermental	PharmB	4	Excellent	Internship		Disagree				Disagree	No	No	Not Sure	Not Sure	Yes	Yes	Not Sure	Yes	Agree	Agree	Disagree	Disagree	Disagree	Disagree	Agree	Disagree	Agree	Agree	Selected	Not Selected	Not Selected	Selected	Not Selected	Not Selected	Selected	Selected	Selected	Not Selected	Not Selected	Not Selected	Selected
Palestine	Student	Female	23	Local	Married	Low	Public	Private	PharmB	5	Good	Not Working		Neutral				Disagree	No	Yes	No	No	No	No	Yes	Yes	Agree	Agree	Agree	Agree	Strongly Agree	Neutral	Neutral	Strongly Agree	Strongly Agree	Strongly Agree	Not Selected	Not Selected	Not Selected	Not Selected	Not Selected	Selected	Not Selected	Not Selected	Not Selected	Not Selected	Not Selected	Not Selected	Selected
Palestine	Student	Female	20	Local	Single	Upper	Public	Govermental	PharmB	4	Very good	Not Working		Neutral				Agree	Yes	Yes	No	No	No	No	Yes	Yes	Strongly Agree	Agree	Strongly Agree	Agree	Strongly Agree	Agree	Agree	Neutral	Strongly Agree	Neutral	Not Selected	Not Selected	Not Selected	Selected	Not Selected	Not Selected	Not Selected	Not Selected	Not Selected	Not Selected	Not Selected	Not Selected	Not Selected
Palestine	Student	Female	26	Local	Married	Upper	Public	Govermental	PharmB	4	Very good	Internship		Agree				Disagree	No	No	No	No	No	No	No	No	Agree	Agree	Disagree	Neutral	Agree	Disagree	Agree	Neutral	Neutral	Disagree	Selected	Not Selected	Not Selected	Not Selected	Not Selected	Not Selected	Not Selected	Selected	Not Selected	Not Selected	Not Selected	Not Selected	Not Selected
Palestine	Student	Female	21	Local	Married	Middle	Private	Govermental	PharmB	3	Good	Not Working		Disagree				Strongly Disagree	No	No	No	No	No	No	No	Not Sure	Agree	Neutral	Neutral	Neutral	Neutral	Neutral	Neutral	Neutral	Neutral	Neutral	Not Selected	Not Selected	Not Selected	Selected	Not Selected	Not Selected	Not Selected	Not Selected	Not Selected	Selected	Not Selected	Not Selected	Selected
Palestine	Student	Female	20	Local	Single	Low	Public	Private	PharmB	4	Excellent	Internship		Neutral				Disagree	Yes	Yes	No	Not Sure	Not Sure	No	Not Sure	Yes	Neutral	Neutral	Neutral	Neutral	Strongly Agree	Disagree	Disagree	Agree	Disagree	Strongly Agree	Selected	Not Selected	Not Selected	Not Selected	Not Selected	Not Selected	Not Selected	Not Selected	Not Selected	Not Selected	Not Selected	Not Selected	Selected
Palestine	Student	Female	20	Local	Married	Upper	Public	Private	PharmB	4	Very good	Not Working		Disagree				Neutral	Not Sure	No	No	No	No	No	No	Not Sure	Agree	Neutral	Disagree	Disagree	Agree	Disagree	Disagree	Neutral	Neutral	Disagree	Selected	Not Selected	Not Selected	Not Selected	Not Selected	Not Selected	Selected	Selected	Not Selected	Not Selected	Selected	Selected	Not Selected
Palestine	Student	Female	21	Local	Single	Low	Public	Private	PharmB	4	Very good	Not Working		Strongly Disagree				Strongly Disagree	Yes	No	No	No	Yes	Yes	Yes	Yes	Agree	Agree	Disagree	Disagree	Disagree	Agree	Agree	Agree	Agree	Agree	Selected	Selected	Not Selected	Not Selected	Selected	Not Selected	Not Selected	Not Selected	Not Selected	Selected	Not Selected	Not Selected	Not Selected
Palestine	Student	Female	20	Local	Single	Low	Public	Govermental	PharmB	3	Very good	Employment		Strongly Agree				Agree	Yes	Yes	Not Sure	Not Sure	Yes	No	Yes	Yes	Agree	Agree	Agree	Disagree	Agree	Disagree	Agree	Neutral	Neutral	Disagree	Not Selected	Not Selected	Not Selected	Selected	Not Selected	Not Selected	Selected	Not Selected	Not Selected	Not Selected	Not Selected	Not Selected	Selected
Palestine	Student	Female	20	Local	Married	Upper	Public	Govermental	PharmB	3	Very good	Not Working		Neutral				Neutral	No	No	No	No	No	No	No	No	Strongly Agree	Agree	Agree	Agree	Strongly Agree	Agree	Agree	Agree	Agree	Agree	Selected	Not Selected	Selected	Not Selected	Not Selected	Not Selected	Not Selected	Not Selected	Not Selected	Not Selected	Not Selected	Not Selected	Not Selected
Palestine	Student	Male	22	Local	Single	Middle	Private	Private	PharmB	5	Good	Internship		Strongly Agree				Agree	Yes	Yes	Yes	Yes	No	No	Yes	No	Agree	Neutral	Disagree	Disagree	Neutral	Neutral	Agree	Agree	Neutral	Agree	Not Selected	Not Selected	Not Selected	Not Selected	Selected	Selected	Selected	Not Selected	Selected	Selected	Selected	Selected	Selected
Palestine	Student	Male	22	Local	Single	Upper	Public	Private	PharmB	4	Very good	Internship		Neutral				Agree	No	No	No	No	No	No	No	No	Agree	Agree	Disagree	Disagree	Neutral	Agree	Agree	Neutral	Agree	Disagree	Selected	Selected	Not Selected	Not Selected	Not Selected	Not Selected	Not Selected	Selected	Not Selected	Not Selected	Not Selected	Not Selected	Selected
Palestine	Student	Female	21	Local	Single	Upper	Public	Private	PharmB	4	Very good	Internship		Neutral				Neutral	No	Yes	Yes	No	No	Not Sure	Yes	Yes	Neutral	Neutral	Disagree	Disagree	Agree	Agree	Neutral	Agree	Neutral	Neutral	Not Selected	Not Selected	Selected	Not Selected	Selected	Selected	Not Selected	Selected	Selected	Selected	Not Selected	Not Selected	Selected
Palestine	Student	Female	22	Local	Single	Low	Public	Private	PharmB	5	Very good	Internship	Pharmacy	Neutral				Disagree	No	No	No	No	No	No	Yes	No	Neutral	Strongly Agree	Agree	Agree	Agree	Agree	Agree	Agree	Agree	Agree	Not Selected	Not Selected	Not Selected	Selected	Not Selected	Not Selected	Not Selected	Not Selected	Not Selected	Not Selected	Not Selected	Not Selected	Selected
Palestine	Student	Female	21	Local	Married	Middle	Public	Private	PharmB	4	Very good	Internship		Neutral				Neutral	Yes	No	No	No	Yes	Yes	Yes	Yes	Agree	Neutral	Agree	Strongly Agree	Agree	Agree	Neutral	Neutral	Neutral	Agree	Not Selected	Not Selected	Not Selected	Not Selected	Not Selected	Not Selected	Not Selected	Selected	Not Selected	Selected	Not Selected	Not Selected	Selected
Palestine	Student	Female	20	Local	Married	Low	Public	Private	PharmB	3	Excellent	Not Working		Neutral				Disagree	Yes	Not Sure	Not Sure	Yes	Yes	No	No	No	Agree	Agree	Agree	Disagree	Disagree	Strongly Disagree	Strongly Disagree	Strongly Disagree	Strongly Disagree	Strongly Disagree	Selected	Not Selected	Not Selected	Not Selected	Not Selected	Not Selected	Not Selected	Not Selected	Not Selected	Selected	Not Selected	Not Selected	Not Selected
Palestine	Student	Female	21	Local	Single	Upper	Public	Govermental	PharmB	4	Good	Internship		Strongly Disagree				Strongly Disagree	Yes	Not Sure	Not Sure	Yes	Yes	Yes	Not Sure	Yes	Agree	Agree	Neutral	Disagree	Disagree	Disagree	Neutral	Strongly Agree	Agree	Neutral	Selected	Selected	Selected	Selected	Selected	Not Selected	Selected	Not Selected	Selected	Selected	Not Selected	Selected	Not Selected
Palestine	Student	Female	20	Local	Single	Upper	Public	Private	PharmB	3	Very good	Not Working		Neutral				Strongly Disagree	No	No	No	No	No	No	Yes	No	Neutral	Neutral	Neutral	Neutral	Neutral	Neutral	Neutral	Neutral	Neutral	Neutral	Not Selected	Selected	Not Selected	Selected	Not Selected	Selected	Selected	Selected	Not Selected	Selected	Selected	Selected	Selected
Palestine	Student	Female	22	Local	Single	Upper	Public	Private	PharmB	4	Good	Not Working		Neutral				Agree	No	Not Sure	Not Sure	Not Sure	Yes	Yes	Yes	Not Sure	Agree	Agree	Neutral	Disagree	Neutral	Neutral	Agree	Disagree	Agree	Neutral	Selected	Selected	Not Selected	Not Selected	Selected	Selected	Selected	Selected	Selected	Selected	Selected	Selected	Not Selected
Palestine	Student	Female	21	Local	Single	Upper	Public	Private	PharmB	4	Good	Internship	Pharmacy	Neutral				Neutral	Yes	No	No	No	No	No	Yes	Yes	Agree	Agree	Disagree	Disagree	Neutral	Neutral	Agree	Disagree	Strongly Agree	Disagree	Not Selected	Selected	Not Selected	Not Selected	Not Selected	Not Selected	Selected	Selected	Not Selected	Not Selected	Not Selected	Not Selected	Selected
Palestine	Student	Female	22	Local	Married	Upper	Public	Private	PharmB	5	Very good	Internship		Neutral				Neutral	No	Yes	No	No	No	No	No	Yes	Agree	Agree	Agree	Agree	Agree	Agree	Agree	Agree	Agree	Agree	Selected	Selected	Not Selected	Not Selected	Not Selected	Not Selected	Not Selected	Not Selected	Selected	Not Selected	Not Selected	Not Selected	Not Selected
Palestine	Student	Female	20	Local	Single	Upper	Public	Govermental	PharmB	4	Good	Internship		Neutral				Disagree	Yes	Yes	Not Sure	Not Sure	Not Sure	Not Sure	Yes	Yes	Agree	Agree	Disagree	Disagree	Agree	Disagree	Disagree	Agree	Disagree	Disagree	Not Selected	Selected	Not Selected	Selected	Not Selected	Not Selected	Not Selected	Selected	Not Selected	Not Selected	Not Selected	Not Selected	Selected
Palestine	Student	Female	21	Local	Married	Middle	Public	Govermental	PharmB	4	Very good	Internship	Pharmacy	Neutral				Neutral	Yes	Not Sure	Not Sure	Not Sure	Yes	Yes	Yes	Yes	Agree	Neutral	Agree	Neutral	Agree	Strongly Agree	Agree	Disagree	Strongly Agree	Disagree	Not Selected	Selected	Not Selected	Selected	Selected	Not Selected	Not Selected	Selected	Selected	Selected	Selected	Selected	Selected
Palestine	Student	Female	21	Local	Single	Middle	Public	Govermental	PharmB	4	Very good	Internship		Neutral				Disagree	Yes	Yes	Yes	No	No	No	No	Yes	Agree	Agree	Agree	Agree	Agree	Agree	Agree	Agree	Agree	Agree	Not Selected	Selected	Not Selected	Not Selected	Not Selected	Selected	Not Selected	Selected	Selected	Not Selected	Not Selected	Not Selected	Selected
Palestine	Student	Female	20	Local	Married	Upper	Public	Private	PharmB	4	Very good	Internship		Neutral				Neutral	Yes	No	No	No	No	No	Yes	Yes	Agree	Agree	Neutral	Neutral	Neutral	Neutral	Disagree	Neutral	Agree	Neutral	Not Selected	Not Selected	Not Selected	Not Selected	Selected	Selected	Not Selected	Selected	Not Selected	Not Selected	Not Selected	Not Selected	Selected
Palestine	Student	Female	20	Local	Single	Middle	Public	Govermental	PharmB	4	Very good	Internship		Disagree				Disagree	Yes	Not Sure	No	Yes	No	No	Yes	No	Agree	Strongly Agree	Neutral	Disagree	Disagree	Strongly Agree	Agree	Neutral	Strongly Agree	Neutral	Selected	Selected	Selected	Selected	Selected	Selected	Selected	Selected	Not Selected	Selected	Selected	Selected	Selected
Palestine	Student	Female	21	Local	Single	Low	Public	Private	PharmB	4	Very good	Not Working		Strongly Disagree				Strongly Disagree	Yes	No	No	No	Yes	Yes	Yes	Yes	Agree	Agree	Disagree	Disagree	Disagree	Agree	Agree	Agree	Agree	Agree	Selected	Selected	Not Selected	Not Selected	Selected	Not Selected	Not Selected	Not Selected	Not Selected	Selected	Not Selected	Not Selected	Not Selected
Palestine	Student	Female	21	Local	Married	Middle	Public	Private	PharmB	5	Good	Internship	Pharmacy	Neutral				Agree	Yes	Yes	Yes	No	Not Sure	Not Sure	Yes	Yes	Strongly Agree	Strongly Agree	Neutral	Agree	Neutral	Agree	Strongly Agree	Strongly Agree	Agree	Agree	Selected	Selected	Selected	Selected	Selected	Selected	Selected	Selected	Selected	Selected	Selected	Selected	Selected
Palestine	Student	Female	21	Local	Single	Upper	Public	Govermental	PharmB	4	Very good	Internship		Strongly Agree				Agree	Yes	Yes	Not Sure	Not Sure	No	No	Yes	Yes	Strongly Agree	Strongly Agree	Agree	Strongly Agree	Strongly Agree	Disagree	Disagree	Strongly Agree	Strongly Agree	Neutral	Not Selected	Not Selected	Not Selected	Selected	Not Selected	Not Selected	Selected	Selected	Selected	Selected	Selected	Selected	Selected
Palestine	Student	Male	21	Local	Single	Middle	Private	Private	PharmB	3	Good	Internship		Agree				Disagree	Yes	Yes	No	No	Not Sure	Not Sure	Not Sure	Yes	Strongly Agree	Agree	Agree	Neutral	Neutral	Neutral	Disagree	Neutral	Neutral	Agree	Selected	Selected	Not Selected	Not Selected	Selected	Selected	Selected	Not Selected	Selected	Selected	Selected	Selected	Selected
Palestine	Student	Female	20	Local	Single	Middle	Public	Govermental	PharmB	4	Very good	Internship		Neutral				Agree	Yes	Yes	No	Yes	Yes	No	No	No	Agree	Strongly Agree	Strongly Agree	Agree	Agree	Agree	Agree	Strongly Agree	Strongly Agree	Strongly Agree	Selected	Selected	Selected	Selected	Selected	Selected	Selected	Not Selected	Selected	Not Selected	Selected	Not Selected	Selected
Palestine	Student	Female	21	Local	Single	Upper	Public	Govermental	PharmB	4	Good	Internship		Neutral				Neutral	Yes	No	No	No	No	No	Yes	Yes	Neutral	Strongly Agree	Neutral	Neutral	Neutral	Neutral	Neutral	Neutral	Neutral	Neutral	Selected	Not Selected	Not Selected	Selected	Selected	Not Selected	Selected	Not Selected	Not Selected	Not Selected	Not Selected	Not Selected	Selected
Palestine	Faculty Member	Female	38	Local	Married	Upper		Private					University	Agree	MSc	11	Full time	Neutral	Yes	No	No	No	No	No	Yes	Not Sure	Agree	Agree	Agree	Neutral	Agree	Neutral	Agree	Neutral	Agree	Agree	Not Selected	Selected	Selected	Not Selected	Not Selected	Not Selected	Not Selected	Not Selected	Not Selected	Selected	Not Selected	Selected	Selected
Palestine	Student	Female	26	International	Married	Upper	Public	Private	PharmB	4	Very good	Internship	Pharmacy	Strongly Agree				Agree	Yes	Yes	Not Sure	Yes	Yes	Not Sure	Not Sure	Yes	Agree	Agree	Agree	Agree	Agree	Agree	Agree	Agree	Agree	Agree	Selected	Selected	Selected	Selected	Selected	Selected	Selected	Selected	Selected	Selected	Selected	Selected	Selected
Palestine	Faculty Member	Male	49	Local	Married	Upper		Private					University	Agree	PhD	25	Full time	Neutral	Yes	Yes	Yes	Not Sure	Not Sure	Not Sure	Not Sure	Not Sure	Agree	Agree	Neutral	Neutral	Neutral	Neutral	Neutral	Disagree	Agree	Disagree	Not Selected	Selected	Not Selected	Not Selected	Not Selected	Not Selected	Not Selected	Not Selected	Not Selected	Not Selected	Not Selected	Not Selected	Selected
Palestine	Faculty Member	Male	45	Local	Married	Upper		Private					University	Agree	MSc	22	Part time	Agree	Yes	Yes	Not Sure	Not Sure	Yes	Not Sure	Yes	Not Sure	Agree	Strongly Agree	Agree	Agree	Agree	Agree	Agree	Disagree	Agree	Disagree	Selected	Selected	Not Selected	Not Selected	Selected	Selected	Not Selected	Selected	Selected	Not Selected	Not Selected	Selected	Selected
Palestine	Faculty Member	Female	23	Local	Single	Low		Govermental					University	Disagree	BSc	2	Full time	Disagree	Yes	No	Yes	No	No	Not Sure	No	No	Strongly Agree	Agree	Strongly Agree	Agree	Strongly Agree	Agree	Strongly Agree	Agree	Agree	Agree	Selected	Not Selected	Not Selected	Not Selected	Not Selected	Not Selected	Not Selected	Not Selected	Not Selected	Not Selected	Not Selected	Not Selected	Not Selected
Palestine	Faculty Member	Female	23	Local	Single	Low		Govermental					University	Disagree	BSc	2	Full time	Disagree	Yes	No	Yes	No	No	Not Sure	No	No	Strongly Agree	Agree	Strongly Agree	Agree	Strongly Agree	Agree	Strongly Agree	Agree	Agree	Agree	Selected	Not Selected	Not Selected	Not Selected	Not Selected	Not Selected	Not Selected	Not Selected	Not Selected	Not Selected	Not Selected	Not Selected	Not Selected
Palestine	Faculty Member	Male	51	Local	Married	Middle		Private					University	Neutral	PhD	18	Full time	Strongly Disagree	No	No	No	No	No	No	No	No	Agree	Neutral	Agree	Agree	Agree	Agree	Agree	Agree	Agree	Agree	Selected	Not Selected	Not Selected	Selected	Not Selected	Not Selected	Not Selected	Not Selected	Not Selected	Not Selected	Not Selected	Selected	Not Selected
Palestine	Student	Female	20	Local	Single	Middle	Public	Private	PharmB	3	Very good	Not Working		Agree				Agree	Yes	Yes	Yes	No	No	Yes	Yes	No	Strongly Agree	Agree	Agree	Agree	Neutral	Agree	Agree	Agree	Agree	Agree	Not Selected	Not Selected	Not Selected	Selected	Not Selected	Selected	Selected	Not Selected	Selected	Selected	Selected	Selected	Not Selected
Palestine	Faculty Member	Male	46	Local	Others	Middle		Govermental					University	Neutral	PhD	6	Full time	Neutral	Yes	No	Yes	Yes	No	Not Sure	No	No	Strongly Agree	Agree	Strongly Agree	Strongly Agree	Agree	Agree	Agree	Strongly Agree	Agree	Agree	Not Selected	Not Selected	Not Selected	Selected	Not Selected	Not Selected	Not Selected	Not Selected	Not Selected	Not Selected	Not Selected	Not Selected	Not Selected
Palestine	Faculty Member	Female	30	Local	Married	Low		Private					University	Agree	MSc	5	Full time	Agree	No	Yes	No	No	Yes	No	No	Yes	Strongly Agree	Neutral	Agree	Neutral	Strongly Agree	Strongly Agree	Agree	Agree	Agree	Agree	Not Selected	Not Selected	Not Selected	Selected	Not Selected	Not Selected	Not Selected	Not Selected	Not Selected	Not Selected	Not Selected	Not Selected	Not Selected
Palestine	Faculty Member	Female	35	Local	Married	Upper		Private					University	Disagree	MSc	11	Full time	Disagree	Yes	Not Sure	Not Sure	Not Sure	Not Sure	Not Sure	Not Sure	Not Sure	Agree	Neutral	Neutral	Neutral	Neutral	Agree	Neutral	Disagree	Strongly Agree	Neutral	Selected	Selected	Not Selected	Not Selected	Not Selected	Not Selected	Selected	Selected	Not Selected	Not Selected	Not Selected	Not Selected	Selected
Palestine	Student	Male	24	Local	Single	Middle	Private	Private	PharmB	4	Very good	Not Working		Disagree				Disagree	Not Sure	No	No	No	Not Sure	No	Yes	Yes	Agree	Neutral	Neutral	Neutral	Agree	Neutral	Agree	Agree	Agree	Neutral	Selected	Selected	Not Selected	Selected	Selected	Selected	Not Selected	Selected	Not Selected	Not Selected	Not Selected	Selected	Not Selected
[truncated: 72 more columns]
